# Supplementary material for: Testing Club Convergence in Female Smoking Prevalence
Source: Front Glob Womens Health. 2022 Jul 11;3:875813. doi: 10.3389/fgwh.2022.875813 (PMC9309502; doi:10.3389/fgwh.2022.875813)
Supplement: Supplementary file 2 [file Data_Sheet_2.xlsx]

## Sheet: Title page
Supporting Information File S2 Dataset.
Testing club convergence in female smoking prevalence
Fabrizio Ferretti*, Michele Mariani and Elena Sarti
School of Social Sciences, University of Modena and Reggio Emilia, Reggio Emilia.
Department of Communication and Economics, Viale Allegri 9, 42121 Reggio Emilia, Italy.
*Corresponding author: fabrizio.ferretti@unimore.it ORCID: https://orcid.org/0000-0002-7865-9572
Including the following tables:
Table 1. List of variables
Table 2. Prevalence of smoking tobacco use, female population, FSP
Table 3. Prevalence of smoking tobacco use, male population, MSP
Table 4. Gigarette affordability, RIP

## Sheet: Table 1
List of variables
Code	Description	Source
FSP	Age-standardized prevalence rate of smoking tobacco use, female population (aged 15 years and older).	1. Reitsma MB et al. (2021)
MSP	Age-standardized prevalence rate of smoking tobacco use, male population (aged 15 years and older).	1. Reitsma MB et al. (2021)
RIP	Cigarette affordability: price income ratio (percentage of per capita GDP required to buy 100 packs of cigarettes).	2. WHO (2021) and Blecher and Walbeek (2008)
	Notes:
	1. Reitsma MB, Flor LS, Mullany EC, et al. Spatial, temporal, and demographic patterns in prevalence of smoking tobacco use and initiation among young people in 204 countries and territories, 1990–2019. The Lancet Public Health. (2021), 6(7):e472–e481. doi: 10.1016/s2468-2667(21)00102-x
	2.WHO. The Global Health Observatory. Geneva: World Health Organization; 2022. Accessed 10 Dec 2021. https://apps.who.int/gho/data/node.imr.R_afford_gdp?lang=en
	3. Blecher E, van Walbeek C. An Analysis of Cigarette Affordability. Paris: International Union Against Tuberculosis and Lung Disease; 2008.

## Sheet: Table 2. 
Table 2. Prevalence of smoking tobacco use, female population (FSP).
WHOR	COUNTRY	1990	1991	1992	1993	1994	1995	1996	1997	1998	1999	2000	2001	2002	2003	2004	2005	2006	2007	2008	2009	2010	2011	2012	2013	2014	2015	2016	2017	2018	2019
EME	Afghanistan	0.97863	1.01725	1.06534	1.11716	1.1699	1.22898	1.29456	1.36597	1.43247	1.50811	1.58393	1.67443	1.77703	1.87892	1.97985	2.07795	2.17527	2.27011	2.35912	2.433	2.50088	2.55926	2.59709	2.62948	2.66672	2.69944	2.69394	2.68755	2.68267	2.67277
EUR	Albania	6.55685	6.59387	6.63959	6.69594	6.76195	6.84405	6.94634	7.06958	7.20963	7.34272	7.48791	7.65609	7.84708	8.07837	8.42059	8.90014	9.52066	10.1735	10.8448	11.5516	12.1157	12.4596	12.616	12.6876	12.6808	12.6235	12.5168	12.3711	12.176	11.9492
AFR	Algeria	2.48296	2.45617	2.42668	2.39607	2.36165	2.32461	2.28748	2.25269	2.22113	2.1926	2.16613	2.14392	2.12409	2.08947	2.05944	2.03356	2.00888	1.98602	1.9622	1.93905	1.91224	1.88271	1.85401	1.82086	1.78493	1.74812	1.71293	1.72379	1.73307	1.74105
WPA	American Samoa	23.633	23.661	23.6904	23.7324	23.7922	23.8504	23.8935	23.9244	23.9532	23.996	24.0265	24.0297	23.9888	23.9636	23.9255	23.7406	23.5486	23.3557	23.1524	22.9791	22.8487	22.7155	22.6309	22.5541	22.5062	22.4722	22.4306	22.4131	22.4069	22.4047
EUR	Andorra	30.5516	30.4373	30.2621	30.1175	29.8947	29.6417	29.4125	29.1914	28.9888	28.765	28.5019	28.2351	27.9729	27.7695	27.5639	27.2841	27.0331	26.7729	26.509	26.2132	25.9318	25.5572	25.305	25.0778	24.8841	24.7034	24.5454	24.4539	24.4083	24.3807
AFR	Angola	3.09476	3.07525	3.04519	3.00649	2.9609	2.91104	2.85994	2.80955	2.76212	2.71964	2.68393	2.65693	2.63529	2.62041	2.61592	2.61859	2.62797	2.63761	2.64661	2.65862	2.67206	2.68617	2.69709	2.70647	2.71404	2.71971	2.72697	2.73275	2.73734	2.74063
AME	Antigua and Barbuda	4.30275	4.38342	4.46167	4.5367	4.60678	4.67123	4.72152	4.75202	4.78952	4.8193	4.83905	4.84828	4.85768	4.86109	4.92169	4.98188	5.05547	5.11255	5.17385	5.23542	5.3343	5.43308	5.46714	5.49558	5.52288	5.54152	5.5521	5.5626	5.56271	5.55762
AME	Argentina	25.5805	25.4306	25.3264	25.2377	25.1545	25.0749	25.0038	24.9315	24.8387	24.7255	24.5835	24.4367	24.2688	24.0887	23.8664	23.5314	23.1496	22.6652	22.1953	21.7442	21.3117	20.8902	20.4943	20.2419	20.0187	19.8377	19.7087	19.6346	19.6285	19.6487
EUR	Armenia	3.32435	3.29573	3.26894	3.24604	3.22712	3.21245	3.20528	3.20371	3.21033	3.22608	3.24488	3.25651	3.2718	3.2911	3.31265	3.3246	3.32877	3.32649	3.30321	3.28191	3.26219	3.26155	3.2525	3.22865	3.20154	3.17031	3.1535	3.1342	3.11535	3.09535
WPA	Australia	27.0125	26.6112	26.2296	25.8277	25.3943	24.9392	24.3908	23.803	23.1979	22.5988	22.0479	21.5341	21.0501	20.565	20.0613	19.5474	19.0081	18.4527	17.9121	17.3681	16.8351	16.3407	15.8745	15.463	15.1	14.8018	14.5653	14.4303	14.3777	14.3553
EUR	Austria	29.1733	29.7389	30.3227	30.9297	31.537	32.1341	32.6928	33.2103	33.6986	34.0676	34.2344	34.2313	34.0247	33.6077	33.0408	32.3047	31.5284	30.8276	30.1542	29.5133	28.9316	28.4163	27.927	27.5039	27.1077	26.7923	26.5265	26.3092	26.1807	26.0971
EUR	Azerbaijan	1.95563	1.97146	1.98932	2.01013	2.03542	2.06318	2.09517	2.1358	2.18003	2.22472	2.2717	2.32038	2.39608	2.48069	2.57225	2.66733	2.7632	2.8381	2.87292	2.89328	2.90122	2.89169	2.86737	2.80737	2.75704	2.69703	2.631	2.55914	2.5297	2.49972
AME	Bahamas	3.66517	3.62805	3.58978	3.55114	3.51666	3.48814	3.46631	3.4496	3.43918	3.42939	3.42083	3.41585	3.41449	3.4151	3.4222	3.42499	3.42505	3.41672	3.40832	3.40021	3.39171	3.3821	3.36591	3.34426	3.3085	3.26863	3.22776	3.18666	3.18536	3.18398
EME	Bahrain	6.47822	6.31704	6.08566	5.86285	5.65368	5.46096	5.33991	5.221	5.10378	4.99911	4.9035	4.82854	4.78819	4.75986	4.75491	4.76458	4.78469	4.80661	4.84884	4.89441	4.93846	4.98016	5.01957	5.05255	5.08435	5.11172	5.12054	5.11777	5.11271	5.10011
SEA	Bangladesh	2.98964	2.95371	2.9211	2.89036	2.8585	2.82361	2.75164	2.67899	2.60715	2.53906	2.47646	2.41922	2.36812	2.35392	2.33419	2.3155	2.2993	2.28597	2.27802	2.27311	2.26243	2.25207	2.23825	2.22278	2.20095	2.18154	2.16327	2.14695	2.13675	2.12914
AME	Barbados	4.86164	4.85812	4.86077	4.87138	4.89049	4.91642	4.9459	4.97354	4.99778	5.01585	5.01884	5.00962	4.99185	4.96582	4.93852	4.90183	4.85382	4.7943	4.77318	4.75353	4.73804	4.7258	4.69781	4.6899	4.69891	4.6985	4.68981	4.67224	4.64639	4.61338
EUR	Belarus	18.1919	18.0229	17.8511	17.6788	17.511	17.3526	17.2043	17.0717	16.967	16.8892	16.8423	16.8486	16.8896	17.0015	17.1837	17.4384	17.7663	18.1754	18.6291	19.1959	19.8404	20.6644	21.4708	22.1288	22.6648	23.0666	23.3464	23.5131	23.5992	23.607
EUR	Belgium	29.9994	29.7317	29.5096	29.3207	29.1502	28.9763	28.7728	28.5424	28.2964	28.0181	27.6674	27.2779	26.8624	26.4287	26.0169	25.6223	25.2565	24.9274	24.6339	24.3432	24.0268	23.6839	23.3285	22.9875	22.651	22.3094	21.9903	21.7168	21.5597	21.4425
AME	Belize	3.85078	3.80263	3.7635	3.73574	3.71553	3.7029	3.6979	3.69783	3.70721	3.72828	3.75481	3.78921	3.82694	3.84331	3.88871	3.93809	4.0207	4.08728	4.12919	4.15353	4.17385	4.18884	4.19737	4.20394	4.21279	4.19981	4.18438	4.1671	4.1491	4.13112
AFR	Benin	3.13387	3.12713	3.1279	3.13471	3.14645	3.16201	3.1845	3.21255	3.23917	3.25884	3.26811	3.26027	3.2099	3.14616	3.06918	2.98135	2.88373	2.70888	2.52895	2.3672	2.20719	2.06375	1.96513	1.88656	1.83128	1.7787	1.75242	1.72922	1.70914	1.69161
SEA	Bhutan	5.12754	5.06785	5.01208	4.9613	4.91643	4.87108	4.82587	4.7806	4.7342	4.68752	4.64373	4.60126	4.56482	4.5362	4.51143	4.51035	4.51994	4.53817	4.56061	4.59396	4.62229	4.65453	4.68915	4.68958	4.69195	4.72808	4.76588	4.77835	4.79	4.79621
AME	Bolivia (Plurinational State of)	7.47771	7.16405	6.87936	6.62117	6.38631	6.16841	5.97182	5.79911	5.65105	5.53558	5.4467	5.38742	5.35429	5.34349	5.4074	5.49998	5.61788	5.77273	5.94393	6.12649	6.31667	6.52594	6.73537	6.91673	7.0887	7.15741	7.20863	7.24973	7.28778	7.31475
EUR	Bosnia and Herzegovina	21.7849	21.8396	21.9144	21.9838	22.0711	22.1754	22.3336	22.5573	22.8435	23.1824	23.5842	24.0649	24.6269	25.2733	25.9483	26.7638	27.6233	28.4858	29.3046	30.0403	30.7002	31.1541	31.4228	31.5427	31.5395	31.4352	31.2641	31.0394	30.8114	30.541
AFR	Botswana	10.4936	10.4401	10.3647	10.2697	10.1698	10.0558	9.93913	9.83972	9.75894	9.69241	9.63257	9.57089	9.49818	9.43283	9.36098	9.29899	9.25541	9.15234	9.03358	8.88959	8.76451	8.64408	8.5241	8.40845	8.31784	8.3161	8.33431	8.36561	8.37074	8.3851
AME	Brazil	27.1105	26.6495	26.0929	25.4821	24.8267	24.1517	23.4604	22.7264	21.9763	21.1983	20.399	19.5889	18.7874	17.9973	17.1584	16.3511	15.5876	14.8483	14.1065	13.298	12.4488	11.5607	10.6283	9.73631	8.9159	8.22298	7.67327	7.27164	7.0194	6.8634
WPA	Brunei Darussalam	7.95234	7.73528	7.50325	7.26281	7.01295	6.75719	6.50058	6.25173	6.01821	5.79782	5.59266	5.40292	5.3521	5.3241	5.30771	5.29354	5.28295	5.27287	5.25534	5.23533	5.21194	5.19108	5.18511	5.24213	5.27296	5.29995	5.32596	5.35062	5.37456	5.39482
EUR	Bulgaria	38.991	38.8136	38.6483	38.482	38.3132	38.1414	37.9815	37.8374	37.6601	37.4526	37.2448	37.0431	36.8325	36.6054	36.3766	36.1434	35.8958	35.6316	35.3452	35.0602	34.7198	34.4008	34.1882	33.8979	33.5916	33.3291	33.0904	32.8958	32.6942	32.4911
AFR	Burkina Faso	2.21822	2.24277	2.27303	2.31029	2.35129	2.39346	2.43508	2.47302	2.50667	2.5328	2.5496	2.55679	2.55273	2.50455	2.49583	2.47811	2.45365	2.38167	2.24943	2.1198	1.99222	1.89598	1.80288	1.71353	1.64834	1.60303	1.56302	1.52751	1.49621	1.46842
AFR	Burundi	6.32293	6.19134	6.05349	5.91592	5.77244	5.62158	5.47681	5.34967	5.25422	5.18911	5.15016	5.14136	5.16281	5.21552	5.29965	5.42647	5.5471	5.65273	5.7328	5.78638	5.81155	5.64176	5.44849	5.23544	5.01253	4.78871	4.57114	4.44992	4.33382	4.22561
AFR	Cabo Verde	4.70533	4.61149	4.5109	4.40606	4.29868	4.19312	4.09617	4.00779	3.92109	3.83645	3.75439	3.6761	3.5981	3.52109	3.45859	3.40787	3.35922	3.31708	3.22649	3.15093	3.08306	3.02672	2.98354	2.96108	2.95628	2.95876	2.96588	2.97472	2.98685	3.00086
WPA	Cambodia	5.9693	6.07745	6.1956	6.32387	6.45273	6.57599	6.67994	6.76559	6.82468	6.85693	6.82588	6.74878	6.63595	6.49516	6.34206	6.14918	5.98644	5.85883	5.73809	5.62466	5.51853	5.42288	5.31519	5.21894	5.13349	5.09844	5.07727	5.06955	5.07526	5.08922
AFR	Cameroon	2.01686	2.0073	1.99798	1.98706	1.97503	1.96252	1.95181	1.94415	1.94006	1.93772	1.93498	1.9305	1.92372	1.91443	1.90418	1.90274	1.90117	1.88254	1.83956	1.79358	1.745	1.69618	1.66156	1.625	1.60558	1.57934	1.55567	1.53554	1.52033	1.50615
AME	Canada	30.6411	30.4322	30.2248	29.9998	29.7008	29.2607	28.6568	27.9135	27.0576	26.1064	25.0992	24.0804	23.0921	22.157	21.2939	20.5106	19.7991	19.1533	18.5625	18.0337	17.5451	17.099	16.6955	16.37	16.0972	15.9	15.7749	15.7248	15.7789	15.8625
AFR	Central African Republic	2.20833	2.18516	2.15774	2.12602	2.09088	2.05198	2.00951	1.96539	1.92107	1.87689	1.8333	1.78995	1.74801	1.70915	1.68511	1.66689	1.65431	1.63951	1.62534	1.61375	1.60367	1.59804	1.60225	1.6011	1.59592	1.5896	1.59197	1.59459	1.59744	1.60151
AFR	Chad	4.34673	4.37526	4.40428	4.4345	4.46192	4.49212	4.51957	4.54931	4.57799	4.6044	4.63024	4.65026	4.66379	4.67106	4.6606	4.64379	4.61545	4.48369	4.27844	4.06264	3.84433	3.63177	3.42832	3.2366	3.06308	3.00752	2.95736	2.91158	2.87107	2.83407
AME	Chile	37.5754	37.5379	37.4894	37.4443	37.3821	37.3052	37.2237	37.1477	37.0555	36.9442	36.8224	36.6978	36.5585	36.3692	36.1383	35.9244	35.7073	35.5186	35.342	35.1646	34.879	34.5739	34.2723	33.9852	33.71	33.4439	33.2053	33.0079	32.8324	32.6527
WPA	China	4.48887	4.56969	4.62642	4.65478	4.64489	4.61389	4.56221	4.48175	4.38609	4.28173	4.18794	4.10264	4.03147	3.97531	3.92837	3.89365	3.8674	3.84376	3.82751	3.82016	3.81866	3.81017	3.79559	3.77133	3.74278	3.70627	3.66514	3.62079	3.57567	3.53614
AME	Colombia	14.7499	14.4876	14.2719	14.1189	14.0084	13.946	13.9256	13.935	13.9366	13.9342	13.9026	13.8351	13.7289	13.5572	13.3054	12.9009	12.4635	12.1231	11.7966	11.4994	11.2144	11.0318	10.8792	10.7473	10.626	10.5135	10.2404	9.98065	9.84296	9.71368
AFR	Comoros	3.24805	3.25985	3.27295	3.28622	3.29648	3.30641	3.31489	3.32393	3.33407	3.3451	3.35621	3.37013	3.38409	3.39754	3.40361	3.41295	3.41601	3.4064	3.3511	3.29261	3.2337	3.181	3.1427	3.12451	3.10597	3.08873	3.05956	3.03317	3.00902	2.98723
AFR	Congo	1.53875	1.54544	1.55479	1.56631	1.57955	1.59478	1.61225	1.63249	1.65956	1.69397	1.73677	1.78611	1.83892	1.89104	1.95185	2.01161	2.07314	2.09757	2.11652	2.12534	2.09488	2.0509	2.04149	2.01998	1.98832	1.95279	1.9168	1.88041	1.84414	1.80871
WPA	Cook Islands	24.6025	24.6444	24.7074	24.8008	24.9224	25.0454	25.1471	25.2362	25.3272	25.4307	25.5131	25.5536	25.5224	25.4798	25.3578	25.1182	24.8879	24.6707	24.5179	24.4231	24.3714	24.323	24.3549	24.3979	24.4599	24.3913	24.3202	24.271	24.2358	24.196
AME	Costa Rica	14.0315	13.8035	13.6038	13.427	13.2697	13.1277	13.0086	12.9176	12.8515	12.8036	12.7502	12.677	12.5932	12.46	12.1173	11.7227	11.2861	10.7397	10.1788	9.79	9.39711	9.00609	8.64115	8.2989	7.98777	7.71488	7.52388	7.37504	7.26945	7.19165
AFR	Côte d'Ivoire	3.8075	3.86316	3.92129	3.98025	4.04315	4.10153	4.14882	4.20041	4.25308	4.3066	4.36099	4.38977	4.39829	4.38782	4.39818	4.39783	4.3885	4.36542	4.32056	4.27943	4.21342	4.14951	4.09001	4.03133	3.98308	3.93769	3.89759	3.85906	3.82267	3.78605
EUR	Croatia	37.0907	36.3057	35.5378	34.7985	34.112	33.4832	32.9204	32.4096	31.929	31.4878	31.1063	30.7904	30.53	30.372	30.3672	30.4641	30.6646	30.958	31.2642	31.5593	31.7776	31.9922	32.0843	32.1394	32.1786	32.2248	32.3072	32.4253	32.5449	32.648
AME	Cuba	23.4089	23.5085	23.6028	23.6983	23.8145	23.9563	24.1174	24.2518	24.3297	24.335	24.2571	24.0981	23.8811	23.5974	23.2554	22.8629	22.4047	21.5821	20.7475	19.9103	19.1009	18.3126	17.6015	16.9572	16.4003	16.0738	15.8011	15.5854	15.4135	15.2768
EUR	Cyprus	24.3584	24.2998	24.2179	24.1144	23.9985	23.8764	23.754	23.644	23.5549	23.4757	23.3784	23.2848	23.1987	23.1322	23.0568	22.9671	22.9023	22.9158	22.8702	22.7685	22.6016	22.4027	22.1743	22.0079	21.846	21.6883	21.5496	21.433	21.3849	21.3447
EUR	Czechia	29.166	29.3231	29.5108	29.7298	29.9662	30.2026	30.382	30.4625	30.4468	30.1826	29.7738	29.2426	28.6616	28.1045	27.6092	27.1891	26.8221	26.5094	26.2211	25.9598	25.7388	25.5066	25.2155	24.8914	24.5325	24.197	23.8773	23.5957	23.3818	23.221
SEA	Democratic People's Republic of Korea	4.08639	4.13702	4.18765	4.23479	4.28385	4.32975	4.37345	4.41342	4.44954	4.48143	4.48861	4.47794	4.45675	4.44064	4.42809	4.41763	4.4043	4.39351	4.38518	4.38369	4.38972	4.39519	4.40415	4.41604	4.43167	4.44714	4.46571	4.48479	4.48521	4.48322
AFR	Democratic Republic of the Congo	1.48679	1.45838	1.43092	1.40447	1.37916	1.35519	1.33299	1.31225	1.29306	1.27572	1.26109	1.24826	1.23799	1.23092	1.22895	1.23146	1.23887	1.2469	1.25628	1.26627	1.277	1.28748	1.29841	1.30913	1.31687	1.32533	1.33477	1.34436	1.35353	1.36238
EUR	Denmark	44.8541	44.4995	44.1729	43.794	43.3094	42.5747	41.6262	40.445	39.0555	37.4451	35.6348	33.6992	31.7914	30.0096	28.4696	27.1596	26.0456	25.1427	24.4339	23.8401	23.3697	22.9949	22.7014	22.4977	22.3575	22.2778	22.256	22.298	22.4625	22.6424
EME	Djibouti	4.89865	4.87598	4.84196	4.79897	4.75342	4.70124	4.65943	4.63042	4.60718	4.5917	4.58756	4.59757	4.62141	4.73522	4.85673	4.9899	5.12551	5.19588	5.26857	5.34761	5.43601	5.54229	5.65532	5.65259	5.64026	5.62141	5.59918	5.57443	5.54981	5.52268
AME	Dominica	6.8514	6.79593	6.76188	6.74495	6.73299	6.71759	6.69412	6.65704	6.60864	6.57683	6.55858	6.50233	6.47184	6.43389	6.41881	6.39979	6.40974	6.4144	6.4152	6.4339	6.4439	6.43501	6.4032	6.37077	6.3541	6.33785	6.31933	6.3076	6.29724	6.28545
AME	Dominican Republic	11.8321	12.014	12.2054	12.3904	12.5743	12.7532	12.92	13.0549	13.1358	13.1585	13.1176	13.1184	13.0876	12.9922	12.7823	12.5237	12.2357	11.9706	11.6606	11.339	11.0195	10.708	10.4101	10.1099	9.87837	9.68269	9.52496	9.40179	9.32692	9.26686
AME	Ecuador	6.14202	6.03539	5.93464	5.83893	5.75013	5.67353	5.59749	5.54464	5.5145	5.53862	5.57776	5.62485	5.67836	5.72926	5.70417	5.65589	5.67145	5.71358	5.74583	5.76615	5.77424	5.78183	5.76747	5.66441	5.54289	5.41814	5.29894	5.19156	5.08233	4.96611
EME	Egypt	1.05461	1.07119	1.08823	1.10613	1.12483	1.14472	1.16541	1.18647	1.20814	1.22975	1.25034	1.2775	1.29819	1.31632	1.33126	1.34287	1.33732	1.32783	1.31298	1.29878	1.27255	1.24283	1.21814	1.1923	1.1651	1.13564	1.11558	1.09545	1.07638	1.05785
AME	El Salvador	2.75128	2.68215	2.63601	2.61425	2.60831	2.61692	2.63603	2.66765	2.70768	2.75941	2.82035	2.88871	2.96285	3.04708	3.12586	3.20592	3.28742	3.35694	3.41891	3.48412	3.52939	3.57142	3.60273	3.62483	3.64055	3.68577	3.69911	3.70433	3.70359	3.69717
AFR	Equatorial Guinea	2.47225	2.4566	2.44221	2.42776	2.41365	2.39857	2.38386	2.37046	2.35902	2.35014	2.34289	2.33683	2.33246	2.32961	2.33187	2.33786	2.34849	2.35966	2.37222	2.37933	2.3885	2.39579	2.40489	2.41373	2.42443	2.43641	2.45259	2.46983	2.48705	2.50476
AFR	Eritrea	0.8975	0.89154	0.88549	0.87866	0.87038	0.86176	0.85251	0.84298	0.83368	0.82429	0.81517	0.80631	0.79744	0.78881	0.77977	0.76432	0.74903	0.72897	0.70687	0.68596	0.66711	0.67225	0.67759	0.68128	0.68491	0.68778	0.69049	0.69264	0.69463	0.69627
EUR	Estonia	21.7461	21.41	21.0989	20.8318	20.6262	20.4879	20.4354	20.4665	20.6256	20.9089	21.3047	21.8022	22.3594	22.9795	23.5495	23.9979	24.286	24.373	24.2861	24.065	23.7013	23.2051	22.6082	21.9501	21.2768	20.6568	20.0915	19.5932	19.2095	18.8906
AFR	Eswatini	3.97529	3.93055	3.88831	3.84685	3.81121	3.78275	3.76231	3.74311	3.72411	3.70627	3.6965	3.68892	3.64835	3.58694	3.51867	3.45256	3.38161	3.30467	3.22244	3.15023	3.08153	3.02562	2.98853	2.95382	2.91792	2.90665	2.89611	2.88603	2.87781	2.87088
AFR	Ethiopia	1.38527	1.34442	1.30424	1.26486	1.22765	1.19332	1.16083	1.13215	1.10814	1.08855	1.07297	1.06256	1.0573	1.05671	1.06462	1.07743	1.08793	1.09977	1.11203	1.12504	1.13883	1.15727	1.1769	1.19782	1.22123	1.24502	1.27508	1.28939	1.30196	1.31347
WPA	Fiji	18.0194	17.8036	17.6063	17.4191	17.2387	17.0602	16.8875	16.7306	16.594	16.4774	16.3551	16.2161	16.0638	15.7645	15.4781	15.1772	14.9	14.6491	14.4414	14.2871	14.1842	14.1079	14.1311	14.1515	14.1745	14.2167	14.2642	14.3281	14.3972	14.4622
EUR	Finland	26.355	26.2293	26.0417	25.8026	25.5065	25.1759	24.8206	24.4656	24.088	23.679	23.2168	22.707	22.2024	21.6851	21.237	20.8446	20.509	20.2036	19.9593	19.7511	19.5715	19.3797	19.1896	18.9581	18.7086	18.4906	18.2988	18.1587	18.1179	18.1114
EUR	France	31.6467	31.6356	31.5738	31.4715	31.4002	31.3596	31.3368	31.3258	31.3532	31.349	31.2672	31.1367	30.9751	30.7585	30.5679	30.4222	30.3171	30.2799	30.3041	30.3655	30.4422	30.5315	30.6433	30.7727	30.8991	31.0063	31.1128	31.2121	31.2629	31.267
AFR	Gabon	2.88209	2.89267	2.90414	2.9165	2.93881	2.96273	2.98743	3.01641	3.05076	3.09278	3.1305	3.15923	3.18266	3.20201	3.23506	3.26888	3.2951	3.319	3.34132	3.36282	3.38433	3.4053	3.42959	3.46838	3.50716	3.51933	3.53159	3.54118	3.54801	3.55194
AFR	Gambia	2.07643	2.04541	2.01363	1.98145	1.94984	1.91905	1.88376	1.84653	1.80962	1.77415	1.7407	1.70776	1.67567	1.64486	1.61376	1.58579	1.5587	1.52284	1.47707	1.43312	1.3914	1.35101	1.31466	1.28364	1.29404	1.30572	1.31958	1.33397	1.33183	1.32863
EUR	Georgia	6.40414	6.36444	6.32596	6.28919	6.25811	6.24615	6.26688	6.30551	6.35152	6.40308	6.4497	6.4981	6.55845	6.62577	6.69705	6.76991	6.84962	6.91153	6.9726	7.01651	7.05483	7.08152	7.11752	7.13946	7.13993	7.13307	7.11932	7.09452	7.06374	7.02807
EUR	Germany	28.0783	27.6689	27.2987	27.0308	26.8709	26.8441	27.0175	27.262	27.5062	27.653	27.6717	27.5718	27.3717	27.0658	26.8216	26.6165	26.4017	26.1524	25.8777	25.5704	25.2604	24.9443	24.6083	24.2748	23.9664	23.6927	23.4583	23.274	23.1408	23.0295
AFR	Ghana	1.99421	1.96241	1.9352	1.91375	1.89744	1.88781	1.88522	1.89041	1.90283	1.92294	1.95062	1.98142	2.01568	2.05302	2.10234	2.15676	2.21289	2.23665	2.23246	2.24779	2.24968	2.24188	2.22464	2.20029	2.17147	2.15799	2.1432	2.12694	2.10584	2.08381
EUR	Greece	32.3915	32.4535	32.5123	32.5969	32.7279	32.9883	33.2665	33.5562	33.9457	34.4084	34.8929	35.4026	35.9449	36.4956	37.0139	37.4486	37.7761	37.935	37.9462	37.7656	37.365	36.7523	36.0597	35.3374	34.6314	33.9786	33.4083	32.9226	32.5402	32.1793
AME	Grenada	5.3466	5.40091	5.46293	5.52595	5.58921	5.64993	5.70988	5.75884	5.79392	5.80997	5.80579	5.79521	5.78862	5.7919	5.79853	5.79108	5.77809	5.74709	5.70557	5.65479	5.60083	5.52674	5.50015	5.47315	5.45865	5.4435	5.42729	5.41048	5.39783	5.38834
AME	Guatemala	4.64052	4.56409	4.50489	4.46227	4.43294	4.41418	4.40145	4.39051	4.37966	4.37027	4.3667	4.36926	4.37907	4.40277	4.42042	4.44436	4.47465	4.48747	4.4913	4.50587	4.51663	4.52593	4.52315	4.50372	4.46564	4.46619	4.43479	4.40174	4.37623	4.34116
AFR	Guinea	2.18701	2.19975	2.20816	2.21134	2.20776	2.19492	2.18032	2.16644	2.15026	2.13281	2.11599	2.09973	2.08386	2.0687	2.05119	2.03803	2.08183	2.11376	2.12727	2.13508	2.14148	2.14202	2.13778	2.1247	2.10666	2.08876	2.07425	2.06007	2.04625	2.03172
AFR	Guinea-Bissau	1.04997	1.01065	0.9756	0.94459	0.91725	0.89319	0.87273	0.85618	0.84329	0.83408	0.82897	0.82723	0.82833	0.83316	0.8472	0.86697	0.89249	0.91432	0.92694	0.94037	0.95184	0.96476	0.97708	0.98563	0.99788	1.01178	1.02764	1.04197	1.05519	1.06634
AME	Guyana	4.72998	4.6852	4.64725	4.62052	4.60495	4.59846	4.60062	4.60597	4.60624	4.59799	4.58102	4.55194	4.52599	4.50138	4.48159	4.46303	4.44989	4.42865	4.40581	4.38163	4.35897	4.33162	4.30486	4.27871	4.25659	4.23473	4.2044	4.20119	4.20088	4.20295
AME	Haiti	5.22934	5.20354	5.16603	5.11619	5.05635	4.98902	4.91845	4.83993	4.75709	4.66794	4.57466	4.44983	4.32517	4.19912	4.07067	3.94122	3.78239	3.61306	3.4563	3.31169	3.17862	3.05543	2.94977	2.86384	2.79816	2.74131	2.69272	2.66937	2.65396	2.64607
AME	Honduras	6.02137	5.93371	5.85537	5.79434	5.74434	5.70175	5.65541	5.60985	5.56854	5.53279	5.4932	5.45323	5.42078	5.381	5.33019	5.27131	5.22712	5.17902	5.16199	5.1701	5.20026	5.22981	5.29355	5.32823	5.34325	5.35215	5.34888	5.31876	5.28751	5.25197
EUR	Hungary	32.5034	32.3154	32.1605	32.048	32.0017	32.025	32.1616	32.4461	32.809	33.1716	33.4827	33.7079	33.8274	33.8354	33.6806	33.4583	33.2048	32.9161	32.5692	32.1536	31.5993	30.9717	30.2879	29.5345	28.7547	28.0605	27.4742	27.0126	26.6978	26.452
EUR	Iceland	29.0636	28.8482	28.5972	28.2977	27.9542	27.5656	27.1189	26.5977	26.0348	25.405	24.7161	23.9954	23.2456	22.4708	21.6906	20.9033	20.1125	19.3346	18.5667	17.8417	17.1761	16.6049	16.1905	15.8691	15.6098	15.4021	15.2525	15.1579	15.1193	15.1495
SEA	India	4.53566	4.49652	4.45428	4.41252	4.37994	4.35219	4.32815	4.30882	4.28542	4.26754	4.25536	4.2476	4.24389	4.24261	4.23731	4.22587	4.20509	4.17896	4.09503	4.02485	3.9499	3.87061	3.77896	3.65344	3.53169	3.41116	3.32573	3.24234	3.16694	3.09957
SEA	Indonesia	3.36383	3.40924	3.4578	3.51194	3.57084	3.63575	3.70243	3.77101	3.8433	3.9172	3.99047	4.06112	4.11498	4.16635	4.23218	4.28153	4.32042	4.34885	4.35353	4.34284	4.30795	4.251	4.17977	4.09474	3.99511	3.89165	3.79011	3.71039	3.65169	3.59953
EME	Iran (Islamic Republic of)	4.44424	4.38705	4.33843	4.29864	4.27005	4.2546	4.25305	4.26663	4.28889	4.32194	4.36232	4.41421	4.47115	4.52879	4.60085	4.67417	4.72819	4.75877	4.76717	4.76791	4.757	4.74572	4.738	4.72696	4.71444	4.70259	4.6989	4.7035	4.7143	4.72648
EME	Iraq	4.60302	4.58195	4.55382	4.52061	4.48283	4.44185	4.4002	4.35952	4.31614	4.27358	4.23019	4.1897	4.14933	4.10912	4.08566	4.06447	4.0419	3.99878	3.94462	3.88614	3.82723	3.77605	3.73162	3.68223	3.63995	3.58891	3.57026	3.55284	3.54004	3.52805
EUR	Ireland	31.619	31.3247	31.0233	30.7375	30.4761	30.2684	30.0703	29.8637	29.6726	29.4534	29.2141	28.9818	28.7788	28.6071	28.4998	28.4396	28.383	28.297	28.1552	27.9398	27.6033	27.1661	26.6309	25.9967	25.3246	24.659	24.0442	23.5196	23.1403	22.8235
EUR	Israel	24.815	24.3039	23.7759	23.2461	22.7057	22.1482	21.587	21.0186	20.4703	19.9141	19.3402	18.7478	18.1558	17.5747	17.0337	16.5316	16.0774	15.6848	15.3523	15.0779	14.909	14.7858	14.6931	14.58	14.5208	14.5042	14.5269	14.593	14.7283	14.8697
EUR	Italy	26.3401	25.8643	25.3628	24.8737	24.4207	24.0296	23.6716	23.3709	23.1492	23.003	22.9235	22.8761	22.8223	22.7513	22.6908	22.6241	22.5748	22.5371	22.5082	22.4513	22.2748	21.9958	21.6427	21.2188	20.7492	20.2736	19.8256	19.4291	19.1504	18.9333
AME	Jamaica	8.78947	8.96299	9.12524	9.26948	9.39249	9.49128	9.56037	9.59932	9.6054	9.57857	9.51888	9.41401	9.29405	9.16018	9.01789	8.86756	8.71198	8.44965	8.19054	8.00005	7.81747	7.62452	7.44937	7.29322	7.16642	7.05055	6.94488	6.90345	6.85611	6.81853
WPA	Japan	13.3795	13.4808	13.6231	13.7947	13.999	14.2156	14.4248	14.6196	14.7906	14.9204	14.9901	14.9926	14.9173	14.7664	14.522	14.1964	13.8112	13.4044	12.9765	12.5494	12.137	11.7531	11.3997	11.0905	10.8226	10.6048	10.4347	10.3083	10.2507	10.214
EME	Jordan	10.8269	10.7277	10.6382	10.5611	10.4906	10.4246	10.3666	10.3189	10.2741	10.2376	10.2037	10.1993	10.2171	10.2394	10.3201	10.4825	10.6792	10.8875	11.1614	11.4521	11.7173	11.961	12.1854	12.2839	12.3399	12.3068	12.2256	12.1124	11.9762	11.8251
EUR	Kazakhstan	7.56534	7.49121	7.43343	7.39914	7.39633	7.42745	7.49494	7.65109	7.83678	8.0579	8.3065	8.56971	8.83328	9.0859	9.31656	9.49558	9.61897	9.67896	9.66403	9.56869	9.38572	9.13835	8.8567	8.5973	8.35207	8.16248	7.9968	7.86223	7.76671	7.69174
AFR	Kenya	3.94304	4.05618	4.16504	4.2712	4.37449	4.47327	4.56661	4.65163	4.72693	4.78877	4.83647	4.86587	4.86198	4.83387	4.78607	4.72345	4.63534	4.4824	4.23814	4.02201	3.80178	3.58531	3.37582	3.17606	2.98381	2.85731	2.75394	2.66298	2.58495	2.5153
WPA	Kiribati	35.0901	35.3844	35.7112	36.0646	36.4506	36.873	37.3385	37.8279	38.3469	38.8574	39.263	39.5649	39.7495	39.8265	39.8391	39.6549	39.3407	38.9321	38.4803	38.018	37.6269	37.2354	36.8583	36.4361	36.0513	35.7023	35.489	35.3338	35.2162	35.1282
EME	Kuwait	5.24493	5.20755	5.18203	5.15758	5.13476	5.11116	5.08208	5.07392	5.05618	5.0396	5.02578	5.0161	5.01159	5.00916	5.0233	5.03983	5.05003	5.03605	5.0178	5.00192	4.97747	4.94474	4.90998	4.86719	4.81946	4.82241	4.80836	4.7816	4.75261	4.71857
EUR	Kyrgyzstan	3.17089	3.08863	3.01832	2.96792	2.95034	2.94705	2.96089	2.99854	3.05726	3.1605	3.2905	3.4406	3.60808	3.7993	4.01354	4.232	4.45627	4.61436	4.75452	4.87033	4.95917	4.99691	4.99336	4.96344	4.9162	4.86683	4.81358	4.75871	4.70389	4.64731
WPA	Lao People's Democratic Republic	5.48644	5.40148	5.3364	5.29269	5.27228	5.25925	5.25629	5.2581	5.26617	5.27869	5.2937	5.31491	5.34199	5.37747	5.43303	5.49583	5.56808	5.68637	5.81906	5.95977	6.1055	6.25141	6.3775	6.50686	6.63759	6.76125	6.82195	6.87778	6.93452	6.9829
EUR	Latvia	22.1232	21.6918	21.2743	20.874	20.5042	20.1971	19.9681	19.8223	19.7719	19.812	19.907	20.0761	20.3161	20.6066	20.9048	21.2764	21.6972	22.1336	22.5283	22.842	22.9868	22.9908	22.8665	22.6513	22.391	22.1091	21.8458	21.5929	21.4221	21.2595
EME	Lebanon	18.0727	18.3045	18.6028	18.9769	19.4225	19.9302	20.4868	21.0666	21.6018	22.0908	22.5125	22.9541	23.3428	23.696	24.0749	24.4762	24.9173	25.29	25.7098	26.1355	26.3842	26.5551	26.6512	26.6889	26.6554	26.5953	26.5338	26.3435	26.1801	25.9826
AFR	Lesotho	1.8065	1.80252	1.80136	1.8031	1.80839	1.81561	1.82271	1.83627	1.85651	1.88369	1.91695	1.95469	1.99538	2.02348	2.02862	2.0483	2.06501	2.06999	2.05747	2.02248	2.00164	1.97363	1.94774	1.93062	1.91046	1.9014	1.89132	1.8801	1.86542	1.84959
AFR	Liberia	2.57922	2.57546	2.58439	2.59953	2.61306	2.63028	2.6541	2.68768	2.72207	2.76138	2.80537	2.84647	2.88578	2.92353	2.95857	2.9869	3.01133	3.04649	2.99084	2.92553	2.85497	2.78763	2.70524	2.62916	2.62549	2.62458	2.62577	2.62437	2.59942	2.57211
AFR	Libya	1.52221	1.48949	1.45676	1.42596	1.39652	1.36845	1.34332	1.32104	1.30294	1.28901	1.27881	1.27157	1.26702	1.26526	1.26619	1.27026	1.27564	1.27797	1.31056	1.34077	1.36766	1.38674	1.40277	1.41532	1.42635	1.43693	1.44774	1.45401	1.45925	1.464
EUR	Lithuania	15.8263	15.3898	15.0099	14.7013	14.483	14.4054	14.4113	14.5105	14.7469	15.0534	15.3816	15.7233	16.0856	16.5104	17.0341	17.6293	18.2118	18.7983	19.347	19.8575	20.2413	20.5506	20.786	20.9021	20.9249	20.8502	20.7513	20.6312	20.4889	20.3106
EUR	Luxembourg	29.6068	29.51	29.4609	29.4139	29.3671	29.318	29.2769	29.2081	29.1255	29.0024	28.7965	28.5248	28.2027	27.7891	27.3353	26.8219	26.2654	25.7038	25.1464	24.5999	24.0754	23.5679	23.0946	22.6556	22.2534	21.9245	21.6519	21.4418	21.3661	21.3168
AFR	Madagascar	4.36371	4.26455	4.16212	4.05856	3.95164	3.83989	3.72312	3.60555	3.49085	3.37862	3.27526	3.18257	3.10196	3.03034	2.97608	2.92834	2.88243	2.86235	2.84258	2.81056	2.78511	2.76159	2.73584	2.70964	2.67588	2.64615	2.62208	2.60239	2.5869	2.5717
AFR	Malawi	3.75164	3.80582	3.86356	3.9251	3.98517	4.03962	4.08867	4.13453	4.17874	4.22228	4.26451	4.31695	4.36375	4.40289	4.41264	4.44282	4.45506	4.39578	4.30612	4.20318	4.0696	3.95979	3.84366	3.71659	3.58891	3.46296	3.357	3.25567	3.17963	3.1097
WPA	Malaysia	4.39588	4.39634	4.39937	4.40691	4.419	4.43367	4.4536	4.46993	4.48107	4.48708	4.48393	4.46904	4.44073	4.39675	4.34651	4.28624	4.2092	4.11724	4.01198	3.89864	3.77655	3.65546	3.57412	3.49595	3.4232	3.35836	3.30213	3.25808	3.22534	3.1988
SEA	Maldives	7.9645	7.91764	7.85087	7.76955	7.69312	7.61966	7.55841	7.49296	7.41648	7.31997	7.21077	7.09987	6.99825	6.91623	6.85407	6.76918	6.70626	6.68135	6.67473	6.68674	6.72017	6.7653	6.86386	6.93299	7.00524	7.07027	7.13769	7.20709	7.279	7.34589
AFR	Mali	1.68442	1.71308	1.73874	1.76453	1.79153	1.82245	1.85722	1.89303	1.92982	1.9722	2.02072	2.07131	2.1227	2.17448	2.20851	2.24212	2.27512	2.32308	2.36448	2.39841	2.42575	2.44703	2.46243	2.4945	2.48738	2.47903	2.47095	2.4604	2.44837	2.43547
EUR	Malta	26.0286	25.526	24.9739	24.3678	23.7245	23.0528	22.3645	21.6758	21.0081	20.3744	19.7854	19.2765	18.8932	18.6554	18.7299	18.9398	19.234	19.6331	20.0481	20.4478	20.8191	21.1548	21.4358	21.6801	21.882	21.989	22.0452	22.0663	22.0707	22.0326
WPA	Marshall Islands	7.78155	7.72386	7.66458	7.62162	7.59692	7.57999	7.56163	7.5443	7.53449	7.53395	7.53534	7.53864	7.53245	7.67794	7.83751	7.96765	8.0957	8.22737	8.36853	8.53405	8.70945	8.87693	9.0545	9.21675	9.37263	9.51222	9.60779	9.66562	9.71081	9.74644
AFR	Mauritania	9.36593	9.43508	9.47475	9.48999	9.48343	9.45825	9.42051	9.37645	9.32435	9.27709	9.23721	9.1991	9.15429	9.12106	9.29368	9.48135	9.67991	9.87663	9.68837	9.5044	9.29887	9.09817	8.90706	8.72461	8.59189	8.47915	8.37498	8.271	8.18096	8.08307
AFR	Mauritius	5.92315	5.85587	5.79039	5.73593	5.68169	5.62236	5.55715	5.48695	5.41752	5.33279	5.25618	5.19089	5.13779	5.10283	5.10494	5.10967	5.12918	5.16528	5.20148	5.23736	5.26799	5.29761	5.3164	5.33483	5.34794	5.35753	5.37588	5.38228	5.38978	5.39502
AME	Mexico	17.4349	17.1644	16.9104	16.6589	16.3378	15.9817	15.6157	15.2542	14.8897	14.4821	14.0562	13.6169	13.1618	12.6956	12.2265	11.773	11.3707	11.004	10.671	10.361	10.101	9.95865	9.78346	9.62655	9.48296	9.36342	9.24159	9.13578	9.06841	9.00823
WPA	Micronesia (Federated States of)	32.5436	32.5009	32.4905	32.5071	32.5558	32.623	32.6916	32.7663	32.8612	33.0084	33.1575	33.3118	33.4601	33.685	33.9264	34.0813	34.2845	34.5019	34.8467	35.242	35.6959	36.1173	36.6333	36.5744	36.5317	36.4845	36.4345	36.4101	36.3919	36.3633
WPA	Mongolia	5.78424	5.79564	5.81154	5.83409	5.86663	5.9013	5.94143	6.0068	6.09735	6.20671	6.3009	6.4063	6.53516	6.69083	6.8702	7.05944	7.25345	7.4494	7.63824	7.813	7.97532	8.11474	8.22665	8.28804	8.32084	8.33552	8.33319	8.31901	8.29219	8.2555
EUR	Montenegro	32.7142	32.951	33.2116	33.4952	33.7931	34.1021	34.4678	34.8759	35.3344	35.763	36.1439	36.453	36.7562	37.0587	37.2451	37.338	37.3649	37.3605	37.345	37.2861	37.0198	36.6572	36.2498	35.7875	35.2416	34.6483	34.0475	33.4791	33.043	32.6599
EME	Morocco	1.58114	1.55353	1.52475	1.49553	1.4667	1.43891	1.41158	1.38447	1.35661	1.32835	1.30076	1.26724	1.23506	1.20437	1.19299	1.18312	1.17373	1.16502	1.15669	1.14836	1.13963	1.1265	1.11473	1.10297	1.09238	1.08326	1.07544	1.06463	1.06405	1.06336
AFR	Mozambique	6.50611	6.48367	6.46439	6.45371	6.45501	6.47157	6.50277	6.54702	6.60389	6.67099	6.74229	6.8193	6.89832	6.97922	7.15438	7.3215	7.42895	7.45324	7.32055	7.16001	6.98143	6.80203	6.6932	6.57719	6.45312	6.33635	6.22618	6.1218	6.02568	5.93899
SEA	Myanmar	16.8675	16.6301	16.4024	16.1839	15.9718	15.7643	15.5648	15.3588	15.1386	14.8924	14.608	14.2849	13.8594	13.4055	12.8279	12.2593	11.7031	11.1755	10.6971	10.2773	9.93341	9.64411	9.42558	9.19037	9.00829	8.84446	8.75245	8.67725	8.62809	8.59334
AFR	Namibia	14.4478	14.3609	14.2864	14.2238	14.1767	14.1493	14.1438	14.1544	14.1612	14.1812	14.2032	14.2525	14.2949	14.3483	14.2739	14.136	13.981	13.8014	13.4916	13.0959	12.6993	12.2996	11.9128	11.542	11.3065	11.1251	10.9712	10.8386	10.7306	10.6441
WPA	Nauru	43.6218	43.9497	44.3199	44.7298	45.1771	45.6319	46.0686	46.4828	46.8796	47.2688	47.6009	47.859	48.0169	48.1408	48.1714	47.6127	47.0133	46.3336	45.6664	44.997	44.3497	43.685	43.1486	42.6619	42.2278	41.8439	41.3753	40.9745	40.6318	40.3244
SEA	Nepal	29.7642	30.0889	30.379	30.6367	30.8681	31.0485	31.1717	31.2161	31.1693	31.0185	30.7425	30.1516	29.3599	28.4393	27.2439	25.9583	24.6277	23.3481	21.9671	20.5757	19.2054	17.864	16.7056	15.807	15.0831	14.5324	14.1169	13.8588	13.7071	13.643
EUR	Netherlands	38.381	37.5176	36.6561	35.7862	34.888	34.0126	33.1855	32.336	31.6483	31.104	30.5779	30.0288	29.472	28.8742	28.3185	27.7572	27.1643	26.4589	25.6771	24.8074	23.9505	23.136	22.4066	21.7886	21.2813	20.8988	20.6238	20.4479	20.4126	20.4277
WPA	New Zealand	27.4612	27.0825	26.847	26.7312	26.7059	26.7538	26.862	27.0058	27.1388	27.2096	27.161	26.943	26.5267	25.8837	24.9869	23.9514	22.8799	21.9014	21.017	20.196	19.4207	18.682	17.9731	17.3139	16.7157	16.1927	15.7602	15.4371	15.2608	15.1639
AME	Nicaragua	6.63066	6.50213	6.38007	6.27939	6.19473	6.12185	6.06144	6.02121	5.9805	5.94109	5.95546	5.97183	5.96537	5.9381	5.83696	5.73705	5.64429	5.69198	5.73186	5.76651	5.78289	5.79283	5.78959	5.77842	5.76246	5.7152	5.64962	5.58268	5.52041	5.45939
AFR	Niger	1.40811	1.45776	1.50768	1.55792	1.61121	1.66623	1.7231	1.78051	1.83515	1.88659	1.93554	1.98063	2.00651	2.02557	2.03954	2.04758	2.05184	2.03605	1.9935	1.95113	1.90502	1.8549	1.83201	1.80619	1.77315	1.74134	1.71112	1.68219	1.65521	1.62955
AFR	Nigeria	2.50859	2.44832	2.38889	2.33122	2.27512	2.21988	2.16665	2.11506	2.06574	2.01783	1.97078	1.92328	1.87581	1.82832	1.79097	1.75164	1.71087	1.65587	1.57945	1.52031	1.46076	1.40273	1.34582	1.29686	1.26433	1.23517	1.20977	1.18854	1.17158	1.15653
WPA	Niue	16.2276	16.1911	16.1773	16.2049	16.2558	16.2965	16.3163	16.3267	16.3113	16.2868	16.2414	16.1848	16.11	16.0429	15.9753	15.8588	15.7549	15.6466	15.5551	15.4975	15.459	15.4187	15.4279	15.456	15.5038	15.5663	15.6222	15.681	15.7386	15.7952
EUR	North Macedonia	29.9744	29.9372	29.9002	29.8564	29.8053	29.7559	29.7078	29.669	29.599	29.4976	29.3417	29.1477	28.9753	28.855	28.7719	28.7541	28.8127	28.9365	29.1373	29.4063	29.8207	30.3449	30.6542	30.9033	31.0468	31.1259	31.1602	31.1482	31.1107	31.0483
EUR	Norway	39.0865	39.1122	39.0333	38.7513	38.3493	37.7366	36.9437	35.9633	34.8168	33.436	31.6307	29.6794	27.7141	25.8391	24.2151	22.7789	21.5394	20.4681	19.556	18.7758	18.1045	17.5665	17.1159	16.8058	16.5664	16.4095	16.3193	16.3012	16.4023	16.5393
EME	Oman	2.14603	2.11241	2.08148	2.03423	1.96327	1.88959	1.83973	1.80005	1.7412	1.67028	1.61929	1.62756	1.64515	1.65002	1.64485	1.65796	1.70486	1.76446	1.77393	1.7769	1.81345	1.89022	1.95613	1.95873	1.93704	1.92354	1.92165	1.90124	1.88923	1.88365
EME	Pakistan	6.47344	6.47528	6.48088	6.4825	6.47522	6.45594	6.42651	6.38781	6.33945	6.28047	6.20846	6.12088	6.02249	5.91929	5.76927	5.61536	5.45837	5.29555	5.13317	4.96677	4.79831	4.62983	4.44848	4.27143	4.10517	3.99694	3.91035	3.84633	3.80547	3.77487
WPA	Palau	13.0773	13.0192	12.9683	12.9492	12.9697	13.0216	13.0934	13.1769	13.2652	13.3572	13.4323	13.4778	13.4991	13.5019	13.4863	13.3924	13.2987	13.2004	13.1106	13.0357	12.9461	12.8516	12.7858	12.7196	12.644	12.5741	12.5015	12.5652	12.6076	12.6449
EME	Palestine	4.05958	4.08283	4.10726	4.13368	4.16097	4.18877	4.21549	4.24887	4.27405	4.29506	4.30608	4.29287	4.27658	4.25511	4.23645	4.23012	4.22333	4.22372	4.21944	4.19325	4.16219	4.133	4.10204	4.06954	4.03988	4.00924	3.97994	3.94645	3.91609	3.88643
AME	Panama	7.23169	7.19054	7.16017	7.14503	7.13895	7.14033	7.14009	7.12886	7.12183	7.10614	7.03983	6.93106	6.784	6.59235	6.36673	6.14991	5.95732	5.74542	5.53858	5.34955	5.17166	5.01154	4.86678	4.73472	4.67398	4.63147	4.59839	4.57548	4.56642	4.56652
WPA	Papua New Guinea	23.6131	23.7341	23.8656	24.0229	24.2055	24.3904	24.5478	24.6691	24.7663	24.8453	24.8706	24.829	24.6831	24.4718	24.168	23.7605	23.2328	22.5984	21.6714	20.7708	19.9505	19.4072	19.0054	18.723	18.5371	18.4283	18.3723	18.3544	18.3756	18.4247
AME	Paraguay	14.4807	14.4949	14.4923	14.462	14.398	14.3074	14.184	14.0315	13.8905	13.6976	13.4491	13.1298	12.7538	12.1594	11.5719	11.0295	10.5572	10.2182	9.88648	9.56021	9.25843	8.98914	8.81963	8.67974	8.56723	8.479	8.41513	8.37106	8.34403	8.33097
AME	Peru	5.34255	5.3792	5.43183	5.50103	5.58364	5.6741	5.763	5.83795	5.8907	5.91581	5.91155	5.87181	5.80903	5.72686	5.63256	5.52838	5.39891	5.26844	5.14686	5.03125	4.9019	4.77148	4.63861	4.49977	4.36167	4.23394	4.12907	4.05113	4.03493	4.02028
WPA	Philippines	13.3357	13.3387	13.3299	13.309	13.2767	13.2374	13.1999	13.158	13.1142	13.0663	13.011	12.9369	12.8431	12.7126	12.4776	12.2121	11.9074	11.589	11.2291	10.866	10.5004	10.1246	9.76683	9.42631	9.12882	8.86164	8.6315	8.4484	8.32867	8.23683
EUR	Poland	29.7057	29.4519	29.1945	28.8936	28.5819	28.2661	27.9445	27.6173	27.3035	26.9683	26.6127	26.261	25.9519	25.7103	25.5443	25.5116	25.5534	25.6675	25.8024	25.9404	25.9866	25.9834	25.8976	25.7368	25.5334	25.2902	25.0358	24.7946	24.5987	24.411
EUR	Portugal	17.2035	17.0549	16.9141	16.8024	16.728	16.723	16.8274	17.0639	17.4072	17.7991	18.2111	18.6005	18.9461	19.2188	19.4603	19.6943	19.865	20.0709	20.3094	20.5934	20.926	21.2979	21.7042	22.0892	22.3857	22.5846	22.7146	22.7208	22.6312	22.4494
EME	Qatar	2.93816	2.92839	2.92049	2.91596	2.91314	2.91231	2.91194	2.91357	2.91513	2.91567	2.91822	2.92689	2.94316	2.96732	3.00602	3.06268	3.12422	3.1911	3.23445	3.26198	3.2694	3.2552	3.21125	3.17563	3.13723	3.0986	3.06316	3.02836	2.99783	2.97049
WPA	Republic of Korea	6.4854	6.51861	6.54904	6.57251	6.58426	6.58054	6.56063	6.53081	6.50369	6.45927	6.41174	6.35161	6.28963	6.22449	6.15564	6.08146	5.98398	5.94092	5.92577	5.90463	5.8785	5.82007	5.72704	5.64314	5.55147	5.46222	5.38031	5.31167	5.26148	5.211
EUR	Republic of Moldova	6.5263	6.5286	6.53794	6.55452	6.58189	6.61852	6.66303	6.71276	6.76048	6.80024	6.85025	6.90409	6.96015	7.05202	7.16678	7.25497	7.31384	7.34124	7.32545	7.30261	7.29767	7.34309	7.33456	7.30492	7.27757	7.24977	7.23001	7.21567	7.2079	7.19503
EUR	Romania	21.6252	21.4573	21.3567	21.3303	21.4056	21.5183	21.6555	21.7954	21.9375	22.0541	22.1367	22.2005	22.2275	22.2168	22.1919	22.1235	22.0188	21.9068	21.7636	21.5963	21.4881	21.4677	21.5906	21.8046	22.0827	22.3614	22.656	22.96	23.2581	23.4685
EUR	Russian Federation	12.3741	12.4244	12.5373	12.7281	13.0125	13.3967	13.8569	14.3571	14.8932	15.4597	16.0362	16.6086	17.153	17.6705	18.1447	18.5403	18.8485	19.0321	19.0751	18.9977	18.7584	18.4051	17.9675	17.4921	17.0396	16.6271	16.2724	15.973	15.7365	15.538
AFR	Rwanda	8.7809	8.88803	8.99	9.08414	9.11139	9.11824	9.15241	9.1826	9.20901	9.24035	9.28329	9.29717	9.30755	9.32866	9.34906	9.37313	9.39603	9.35476	9.3062	9.23671	9.15426	9.11481	9.06305	8.94165	8.81685	8.74718	8.68257	8.6173	8.55951	8.51329
AME	Saint Kitts and Nevis	2.92356	2.96166	2.99777	3.03607	3.07523	3.11739	3.16146	3.20362	3.24145	3.26691	3.27986	3.28091	3.28043	3.2717	3.24939	3.20963	3.16029	3.09411	3.04939	3.00165	2.95668	2.9142	2.882	2.86415	2.86575	2.86726	2.86731	2.86855	2.87099	2.87385
AME	Saint Lucia	6.25514	6.23259	6.2209	6.21372	6.20965	6.21228	6.22435	6.23624	6.24759	6.24263	6.22234	6.18781	6.14905	6.10058	6.04654	5.98621	5.91571	5.81599	5.69983	5.58071	5.47433	5.38149	5.29536	5.26064	5.26185	5.26357	5.26596	5.27124	5.27222	5.27429
AME	Saint Vincent and the Grenadines	4.21327	4.27851	4.3339	4.39484	4.45872	4.52358	4.58878	4.64718	4.6975	4.73495	4.75735	4.74986	4.73424	4.7105	4.68447	4.65729	4.62662	4.58672	4.53678	4.48564	4.43946	4.39154	4.32717	4.26358	4.25863	4.25289	4.24708	4.24194	4.23875	4.23666
WPA	Samoa	16.5563	16.5844	16.6094	16.6408	16.6812	16.7156	16.7517	16.8171	16.8701	16.9069	16.921	16.9109	16.8598	16.7896	16.6877	16.4896	16.2586	16.0109	15.7518	15.4946	15.2453	14.9987	14.7875	14.6028	14.4997	14.4621	14.4338	14.4309	14.4426	14.4664
AFR	Sao Tome and Principe	1.51158	1.54188	1.57238	1.60233	1.63131	1.65954	1.68706	1.72864	1.76947	1.80869	1.84592	1.87994	1.91077	1.93568	1.95694	1.97016	1.97611	1.97569	1.96559	1.91007	1.86185	1.81959	1.78351	1.75013	1.72307	1.71782	1.71482	1.71108	1.70779	1.70446
EME	Saudi Arabia	1.52073	1.55712	1.59455	1.63446	1.67594	1.7186	1.76267	1.80268	1.84231	1.88303	1.92231	1.96288	2.00335	2.04259	2.08249	2.12863	2.17339	2.21458	2.24517	2.26951	2.28458	2.28225	2.27404	2.25875	2.24459	2.23051	2.21849	2.20382	2.18933	2.17428
AFR	Senegal	2.53342	2.5558	2.57753	2.60014	2.61874	2.63859	2.65419	2.66598	2.67209	2.67015	2.65939	2.63841	2.61352	2.57732	2.52749	2.46511	2.43486	2.37244	2.2598	2.14284	2.02442	1.93831	1.85454	1.77527	1.69846	1.6258	1.57583	1.53024	1.49511	1.46333
EUR	Serbia	31.5301	31.5832	31.6436	31.7041	31.7579	31.7984	31.8453	31.8822	31.9031	31.8642	31.7678	31.5839	31.3564	31.1578	31.0437	31.027	31.1271	31.4602	31.9813	32.6487	33.3841	34.1498	34.9224	35.6628	36.237	36.7403	37.1603	37.5035	37.6859	37.7615
AFR	Seychelles	7.58058	7.67084	7.75555	7.83345	7.90974	7.97699	8.03681	8.08393	8.12585	8.15649	8.17039	8.16939	8.14748	8.07247	7.99447	7.92524	7.85385	7.79371	7.70538	7.61796	7.5329	7.45255	7.38695	7.33438	7.27	7.20934	7.14467	7.09107	7.05199	7.01498
AFR	Sierra Leone	10.7782	10.6265	10.512	10.4305	10.3758	10.3348	10.3173	10.3125	10.3077	10.3046	10.2958	10.2856	10.2616	10.2171	10.1779	10.1084	10.0227	9.79387	9.46909	9.2091	8.92723	8.66439	8.42575	8.21276	8.093	8.00023	7.93874	7.89819	7.86428	7.84485
WPA	Singapore	10.2647	10.0929	9.91637	9.74807	9.58705	9.43049	9.31554	9.19471	9.08487	8.98868	8.91968	8.8508	8.79208	8.70802	8.64721	8.62005	8.60397	8.61477	8.60721	8.45711	8.27247	8.09882	7.91528	7.7387	7.54839	7.35374	7.18466	7.02796	6.91085	6.81596
EUR	Slovakia	24.7789	24.6107	24.4524	24.2954	24.1512	24.0148	23.9106	23.8476	23.8614	23.878	23.8535	23.757	23.5796	23.3281	22.9399	22.5243	22.1154	21.7097	21.3399	21.0442	20.8356	20.691	20.578	20.5131	20.4812	20.5391	20.6286	20.7263	20.8218	20.9064
EUR	Slovenia	22.9897	22.5374	22.1012	21.6907	21.3428	21.0593	20.8683	20.7873	20.8003	20.873	20.9812	21.1469	21.3724	21.6671	22.1371	22.6748	23.1968	23.7576	24.2704	24.7282	25.0829	25.325	25.4397	25.4361	25.3498	25.2501	25.1678	25.0966	25.0001	24.8826
WPA	Solomon Islands	18.2878	18.0185	17.776	17.5692	17.3976	17.2485	17.1137	16.9815	16.8602	16.7658	16.7014	16.6732	16.6729	16.717	16.8088	16.8979	17.0273	17.1942	17.4888	17.7678	18.0594	18.3381	18.6374	18.7977	18.9176	19.0134	19.1061	19.1955	19.2762	19.3456
EME	Somalia	3.48168	3.45078	3.41911	3.38827	3.35645	3.32556	3.29535	3.26756	3.24289	3.21942	3.19492	3.17325	3.15707	3.14931	3.13891	3.13116	3.11791	3.08526	3.03346	2.98537	2.9426	2.92522	2.90924	2.88265	2.85538	2.8348	2.82677	2.81949	2.8153	2.81603
AFR	South Africa	16.7886	16.3395	15.8929	15.4552	15.0451	14.6992	14.3469	14.0423	13.7775	13.5521	13.3558	13.2092	13.0939	12.9871	12.9101	12.8365	12.7935	12.6652	12.4079	12.1291	11.8407	11.5341	11.2662	11.0739	10.8817	10.7345	10.6055	10.4976	10.4275	10.3684
AFR	South Sudan	3.37313	3.34938	3.32406	3.29717	3.26656	3.23427	3.19894	3.163	3.12833	3.09574	3.06466	3.03645	3.01339	2.99965	2.98469	2.98259	2.97595	2.95128	2.90972	2.87404	2.84506	2.83901	2.83093	2.81028	2.78731	2.76344	2.74859	2.73242	2.71987	2.71335
EUR	Spain	32.2703	32.1308	31.8935	31.5611	31.1601	30.7589	30.3837	30.089	29.9398	30.0147	30.3567	30.9489	31.7347	32.5553	33.3886	34.1466	34.7057	34.937	34.7128	34.0775	33.1124	31.9399	30.6868	29.4382	28.2484	27.1933	26.3034	25.5905	25.0774	24.6463
SEA	Sri Lanka	3.08888	3.02611	2.96393	2.90235	2.84038	2.77468	2.70419	2.62811	2.54824	2.46613	2.38236	2.30067	2.2197	2.15198	2.07509	2.00391	1.93984	1.91459	1.89566	1.88304	1.875	1.87037	1.85367	1.84153	1.83541	1.82839	1.82188	1.81547	1.80869	1.80388
EME	Sudan	2.3344	2.33137	2.33087	2.33601	2.34507	2.35799	2.37445	2.39356	2.41191	2.43052	2.44717	2.46578	2.4829	2.49563	2.50851	2.51882	2.48271	2.44141	2.3953	2.34513	2.29176	2.23617	2.17812	2.12037	2.06553	2.01199	1.96297	1.95472	1.94977	1.94558
AME	Suriname	12.0407	12.0917	12.1301	12.1615	12.1653	12.1442	12.1233	12.0971	12.0639	12.0082	11.9234	11.8065	11.6836	11.5461	11.3952	11.2549	11.0788	10.8348	10.5854	10.3288	10.0547	9.78754	9.53836	9.34262	9.24496	9.15169	9.06219	8.98154	8.91235	8.85077
EUR	Sweden	27.2389	26.8382	26.4596	26.0917	25.7186	25.3331	24.9209	24.5222	24.1072	23.6632	23.1548	22.6015	21.9843	21.2428	20.4346	19.6062	18.7696	17.9898	17.2657	16.5961	15.996	15.4645	15.0322	14.7051	14.496	14.3632	14.2862	14.2622	14.3133	14.399
EUR	Switzerland	28.8151	28.9241	29.0285	29.1905	29.3301	29.4372	29.5048	29.4804	29.3198	28.9363	28.329	27.6115	26.8908	26.1443	25.5019	24.9941	24.6094	24.3244	24.123	23.9814	23.8762	23.7909	23.6961	23.6137	23.5202	23.4438	23.3892	23.3673	23.3638	23.3568
EME	Syrian Arab Republic	8.19846	8.05782	7.93247	7.81988	7.71807	7.62492	7.54234	7.47193	7.39882	7.32176	7.24166	7.17709	7.12074	7.00198	6.9199	6.86833	6.84195	6.81268	6.77694	6.72654	6.66393	6.58899	6.49898	6.40648	6.32793	6.26091	6.21291	6.18431	6.18635	6.20064
EUR	Tajikistan	2.25886	2.20392	2.14649	2.08847	2.03186	1.97882	1.92815	1.87936	1.83306	1.79102	1.75982	1.73361	1.71336	1.69972	1.68387	1.67203	1.65817	1.6394	1.60138	1.56111	1.51631	1.46353	1.40872	1.35934	1.34315	1.32454	1.3049	1.29913	1.29334	1.28862
SEA	Thailand	6.57465	6.50631	6.41717	6.32385	6.24821	6.16764	6.08284	5.95223	5.8144	5.66535	5.48511	5.30189	5.09689	4.89924	4.73256	4.57829	4.44048	4.32081	4.2261	4.13444	4.05073	3.97017	3.89528	3.82008	3.74369	3.67106	3.60162	3.54264	3.51161	3.48823
SEA	Timor-Leste	5.44361	5.42975	5.41382	5.39972	5.38748	5.37949	5.37125	5.35731	5.3426	5.32467	5.30335	5.286	5.2655	5.251	5.2437	5.23683	5.23728	5.24564	5.26063	5.27686	5.27864	5.28195	5.2886	5.29582	5.28473	5.2616	5.22988	5.19843	5.17396	5.14822
AFR	Togo	3.66907	3.64097	3.60702	3.56846	3.52816	3.48715	3.44469	3.40228	3.36002	3.32024	3.2826	3.24662	3.21165	3.16753	3.12253	3.07616	3.0277	2.96311	2.86903	2.77532	2.6833	2.58384	2.49127	2.406	2.3762	2.34647	2.32126	2.2987	2.27795	2.25726
WPA	Tonga	13.5686	13.5808	13.5831	13.6141	13.6719	13.7419	13.8071	13.8675	13.9287	13.9887	14.034	14.0595	14.0514	14.0333	13.9978	13.9482	13.8937	13.7788	13.6486	13.53	13.4161	13.3232	13.2503	13.2489	13.2532	13.2645	13.2764	13.2863	13.3062	13.3346
AME	Trinidad and Tobago	9.00275	8.79292	8.59957	8.42622	8.27363	8.14683	8.04255	7.95447	7.87986	7.81399	7.75711	7.70808	7.72659	7.77333	7.86379	7.95939	8.05813	8.14061	8.2151	8.26515	8.30568	8.34948	8.35709	8.34975	8.33874	8.3158	8.28414	8.25091	8.21286	8.17131
EME	Tunisia	3.42104	3.40505	3.3838	3.35853	3.33019	3.30068	3.27405	3.25504	3.23617	3.21686	3.19662	3.17565	3.14278	3.11049	3.0975	3.08497	3.06959	3.0495	3.02012	2.98313	2.94034	2.89145	2.85817	2.82396	2.79093	2.76017	2.73325	2.719	2.70821	2.69955
EUR	Turkey	16.1083	16.0463	16.033	16.0886	16.2459	16.4559	16.7042	16.9708	17.2309	17.4625	17.6518	17.7938	17.88	17.9159	17.8813	17.8004	17.6637	17.4979	17.3222	17.1887	17.0199	16.9328	16.92	17.0346	17.2469	17.5101	17.793	18.0372	18.2383	18.3799
EUR	Turkmenistan	4.96809	4.90426	4.84629	4.79663	4.75853	4.7315	4.72012	4.72279	4.7333	4.74555	4.75585	4.76225	4.76433	4.76053	4.75358	4.74129	4.72454	4.69431	4.65407	4.60709	4.47606	4.33699	4.1574	3.97423	3.78949	3.60417	3.42371	3.24956	3.08284	3.04543
WPA	Tuvalu	19.1109	19.1133	19.1278	19.1667	19.2335	19.3069	19.3713	19.4342	19.5007	19.5846	19.6592	19.7234	19.7536	19.7972	19.8358	19.7865	19.7344	19.7728	19.8483	19.9642	20.1124	20.2468	20.4363	20.616	20.7517	20.8706	20.8222	20.78	20.7418	20.7025
AFR	Uganda	4.28762	4.35886	4.43749	4.52072	4.60643	4.70567	4.80721	4.91263	5.02151	5.12111	5.17749	5.24102	5.29675	5.34253	5.37178	5.38578	5.3722	5.3621	5.29971	5.20538	5.11162	5.02682	4.92541	4.80894	4.69621	4.56245	4.43517	4.34115	4.25734	4.18168
EUR	Ukraine	15.7903	15.5868	15.401	15.247	15.1301	15.0582	15.0327	15.0758	15.1915	15.3753	15.6374	15.9599	16.3115	16.6422	16.9256	17.1449	17.1917	17.1473	17.1231	17.0891	17.0634	17.0086	16.8589	16.5553	16.1551	15.7129	15.2818	14.9312	14.6613	14.4419
EME	United Arab Emirates	3.75336	3.76258	3.77353	3.79329	3.82117	3.85158	3.93681	4.02585	4.11752	4.21236	4.30627	4.40469	4.50431	4.59678	4.68468	4.76254	4.85411	4.8679	4.86914	4.83593	4.75854	4.65718	4.54616	4.42686	4.29771	4.16926	4.04271	3.918	3.85146	3.78816
EUR	United Kingdom	31.5154	31.1677	30.8822	30.7069	30.6285	30.5771	30.4875	30.3343	30.0995	29.7175	29.157	28.4175	27.6063	26.7717	26.063	25.5839	25.3796	25.4211	25.57	25.57	25.2455	24.5929	23.648	22.5773	21.5112	20.5206	19.663	18.9659	18.4744	18.1088
AFR	United Republic of Tanzania	4.15227	4.21717	4.27776	4.33367	4.37727	4.41044	4.43514	4.47684	4.51677	4.55633	4.59058	4.62177	4.64904	4.66212	4.66555	4.69535	4.70112	4.62418	4.44163	4.25394	4.10845	3.97438	3.83995	3.68409	3.52059	3.36373	3.24373	3.12748	3.01929	2.95506
AME	United States of America	24.9005	24.6373	24.4032	24.1955	24.0297	23.913	23.8111	23.6761	23.4625	23.1672	22.7831	22.3104	21.7635	21.1801	20.5929	20.0354	19.5242	19.0653	18.6574	18.2884	17.9402	17.6039	17.2481	16.8634	16.458	16.0798	15.7598	15.5107	15.3568	15.2568
AME	Uruguay	28.3214	28.6102	28.9378	29.2887	29.6481	29.9973	30.321	30.6144	30.8615	31.0414	31.11	31.0527	30.854	30.4572	29.8858	29.0055	28.0442	27.1316	26.2189	25.358	24.6957	24.1514	23.7235	23.4107	23.1757	23.0307	22.9566	22.9478	23.0072	23.101
EUR	Uzbekistan	1.33792	1.32786	1.31953	1.34282	1.39469	1.44385	1.50073	1.56227	1.6203	1.67671	1.73302	1.78589	1.83711	1.89152	1.94454	1.99546	2.04353	2.07105	2.09076	2.10766	2.10238	2.07984	2.05612	2.03974	2.02114	2.00476	1.98683	1.96931	1.95285	1.93681
WPA	Vanuatu	7.07033	7.10596	7.15407	7.22277	7.31617	7.42918	7.54627	7.66255	7.7675	7.85283	7.91589	7.95065	7.95528	7.95123	7.90843	7.81799	7.61846	7.39395	7.13584	6.89772	6.683	6.46922	6.29069	6.13667	6.05004	5.97047	5.89315	5.82451	5.7601	5.7035
AME	Venezuela (Bolivarian Republic of)	17.4959	17.0631	16.6931	16.378	16.0878	15.8143	15.5552	15.3229	15.1002	14.8659	14.6271	14.4016	14.198	14.0168	13.8352	13.6548	13.4491	13.2271	13.0098	12.8022	12.6004	12.4422	12.3025	12.1731	12.0587	11.9672	11.8637	11.7869	11.7655	11.7447
WPA	Viet Nam	4.03114	4.12678	4.21498	4.29314	4.31451	4.32118	4.30959	4.27669	4.19308	4.09358	3.98133	3.86067	3.73433	3.60308	3.48059	3.36551	3.26454	3.17926	3.10018	3.02812	2.96212	2.90621	2.85815	2.813	2.76785	2.72633	2.70802	2.69488	2.68647	2.6799
EME	Yemen	8.65996	8.63514	8.61306	8.58945	8.56802	8.55049	8.54115	8.54052	8.53313	8.52493	8.51141	8.51831	8.53497	8.56112	8.56511	8.59407	8.69484	8.81117	8.84665	8.8947	8.93501	8.96827	9.00007	9.02613	9.01108	8.97403	8.94408	8.92183	8.91377	8.90135
AFR	Zambia	6.54015	6.63689	6.74911	6.87111	6.985	7.1307	7.28401	7.4224	7.55832	7.70345	7.86214	8.03823	8.30483	8.57051	8.7515	8.92791	9.08359	9.07771	8.96125	8.78527	8.55419	8.2794	7.9113	7.50759	7.1826	6.85622	6.541	6.24291	6.01807	5.81785
AFR	Zimbabwe	3.86098	3.85621	3.8575	3.8615	3.86651	3.87102	3.88939	3.92123	3.9654	4.0212	4.09711	4.18007	4.2642	4.32994	4.34553	4.35299	4.33375	4.26098	4.19139	4.11745	4.04317	3.9903	3.94022	3.88928	3.79009	3.72089	3.66348	3.60047	3.53357	3.46538

## Sheet: Table 3
Table 3. Prevalence of smoking tobacco use, male population (MSP).
WHOR	COUNTRY	SEX	YEAR	MSP
WPA	China	Male	1990	0.608153
WPA	China	Male	1991	0.606039
WPA	China	Male	1992	0.602314
WPA	China	Male	1993	0.596882
WPA	China	Male	1994	0.589594
WPA	China	Male	1995	0.581115
WPA	China	Male	1996	0.571373
WPA	China	Male	1997	0.560406
WPA	China	Male	1998	0.549001
WPA	China	Male	1999	0.537797
WPA	China	Male	2000	0.527441
WPA	China	Male	2001	0.518448
WPA	China	Male	2002	0.511029
WPA	China	Male	2003	0.505311
WPA	China	Male	2004	0.50147
WPA	China	Male	2005	0.499266
WPA	China	Male	2006	0.498311
WPA	China	Male	2007	0.498182
WPA	China	Male	2008	0.498885
WPA	China	Male	2009	0.500317
WPA	China	Male	2010	0.50195
WPA	China	Male	2011	0.503093
WPA	China	Male	2012	0.503715
WPA	China	Male	2013	0.503571
WPA	China	Male	2014	0.502991
WPA	China	Male	2015	0.5019
WPA	China	Male	2016	0.50051
WPA	China	Male	2017	0.499084
WPA	China	Male	2018	0.497893
WPA	China	Male	2019	0.497344
SEA	Democratic People's Republic of Korea	Male	1990	0.476245
SEA	Democratic People's Republic of Korea	Male	1991	0.480178
SEA	Democratic People's Republic of Korea	Male	1992	0.483914
SEA	Democratic People's Republic of Korea	Male	1993	0.487338
SEA	Democratic People's Republic of Korea	Male	1994	0.490471
SEA	Democratic People's Republic of Korea	Male	1995	0.493249
SEA	Democratic People's Republic of Korea	Male	1996	0.495646
SEA	Democratic People's Republic of Korea	Male	1997	0.497634
SEA	Democratic People's Republic of Korea	Male	1998	0.499148
SEA	Democratic People's Republic of Korea	Male	1999	0.500188
SEA	Democratic People's Republic of Korea	Male	2000	0.498998
SEA	Democratic People's Republic of Korea	Male	2001	0.496396
SEA	Democratic People's Republic of Korea	Male	2002	0.493008
SEA	Democratic People's Republic of Korea	Male	2003	0.489705
SEA	Democratic People's Republic of Korea	Male	2004	0.486526
SEA	Democratic People's Republic of Korea	Male	2005	0.48333
SEA	Democratic People's Republic of Korea	Male	2006	0.479183
SEA	Democratic People's Republic of Korea	Male	2007	0.475125
SEA	Democratic People's Republic of Korea	Male	2008	0.470543
SEA	Democratic People's Republic of Korea	Male	2009	0.466035
SEA	Democratic People's Republic of Korea	Male	2010	0.461705
SEA	Democratic People's Republic of Korea	Male	2011	0.457409
SEA	Democratic People's Republic of Korea	Male	2012	0.453303
SEA	Democratic People's Republic of Korea	Male	2013	0.449465
SEA	Democratic People's Republic of Korea	Male	2014	0.44586
SEA	Democratic People's Republic of Korea	Male	2015	0.442483
SEA	Democratic People's Republic of Korea	Male	2016	0.439283
SEA	Democratic People's Republic of Korea	Male	2017	0.436374
SEA	Democratic People's Republic of Korea	Male	2018	0.43577
SEA	Democratic People's Republic of Korea	Male	2019	0.435507
WPA	Cambodia	Male	1990	0.506195
WPA	Cambodia	Male	1991	0.511644
WPA	Cambodia	Male	1992	0.517377
WPA	Cambodia	Male	1993	0.523384
WPA	Cambodia	Male	1994	0.52917
WPA	Cambodia	Male	1995	0.534389
WPA	Cambodia	Male	1996	0.538446
WPA	Cambodia	Male	1997	0.541501
WPA	Cambodia	Male	1998	0.543072
WPA	Cambodia	Male	1999	0.543113
WPA	Cambodia	Male	2000	0.540089
WPA	Cambodia	Male	2001	0.534796
WPA	Cambodia	Male	2002	0.527447
WPA	Cambodia	Male	2003	0.518304
WPA	Cambodia	Male	2004	0.507981
WPA	Cambodia	Male	2005	0.495468
WPA	Cambodia	Male	2006	0.483986
WPA	Cambodia	Male	2007	0.472961
WPA	Cambodia	Male	2008	0.462063
WPA	Cambodia	Male	2009	0.451476
WPA	Cambodia	Male	2010	0.441259
WPA	Cambodia	Male	2011	0.431338
WPA	Cambodia	Male	2012	0.422348
WPA	Cambodia	Male	2013	0.415082
WPA	Cambodia	Male	2014	0.409151
WPA	Cambodia	Male	2015	0.405936
WPA	Cambodia	Male	2016	0.404166
WPA	Cambodia	Male	2017	0.403747
WPA	Cambodia	Male	2018	0.40453
WPA	Cambodia	Male	2019	0.406229
SEA	Indonesia	Male	1990	0.545543
SEA	Indonesia	Male	1991	0.547746
SEA	Indonesia	Male	1992	0.550821
SEA	Indonesia	Male	1993	0.555054
SEA	Indonesia	Male	1994	0.560846
SEA	Indonesia	Male	1995	0.567615
SEA	Indonesia	Male	1996	0.575272
SEA	Indonesia	Male	1997	0.583208
SEA	Indonesia	Male	1998	0.590911
SEA	Indonesia	Male	1999	0.598337
SEA	Indonesia	Male	2000	0.605207
SEA	Indonesia	Male	2001	0.611242
SEA	Indonesia	Male	2002	0.615378
SEA	Indonesia	Male	2003	0.618672
SEA	Indonesia	Male	2004	0.622108
SEA	Indonesia	Male	2005	0.624971
SEA	Indonesia	Male	2006	0.627407
SEA	Indonesia	Male	2007	0.629322
SEA	Indonesia	Male	2008	0.630648
SEA	Indonesia	Male	2009	0.631145
SEA	Indonesia	Male	2010	0.63047
SEA	Indonesia	Male	2011	0.628411
SEA	Indonesia	Male	2012	0.624737
SEA	Indonesia	Male	2013	0.619176
SEA	Indonesia	Male	2014	0.612174
SEA	Indonesia	Male	2015	0.604621
SEA	Indonesia	Male	2016	0.597381
SEA	Indonesia	Male	2017	0.591295
SEA	Indonesia	Male	2018	0.586686
SEA	Indonesia	Male	2019	0.583269
WPA	Lao People's Democratic Republic	Male	1990	0.450635
WPA	Lao People's Democratic Republic	Male	1991	0.444592
WPA	Lao People's Democratic Republic	Male	1992	0.439667
WPA	Lao People's Democratic Republic	Male	1993	0.436048
WPA	Lao People's Democratic Republic	Male	1994	0.433713
WPA	Lao People's Democratic Republic	Male	1995	0.431903
WPA	Lao People's Democratic Republic	Male	1996	0.43052
WPA	Lao People's Democratic Republic	Male	1997	0.429485
WPA	Lao People's Democratic Republic	Male	1998	0.428671
WPA	Lao People's Democratic Republic	Male	1999	0.428158
WPA	Lao People's Democratic Republic	Male	2000	0.427784
WPA	Lao People's Democratic Republic	Male	2001	0.427613
WPA	Lao People's Democratic Republic	Male	2002	0.42747
WPA	Lao People's Democratic Republic	Male	2003	0.427472
WPA	Lao People's Democratic Republic	Male	2004	0.428197
WPA	Lao People's Democratic Republic	Male	2005	0.42937
WPA	Lao People's Democratic Republic	Male	2006	0.431068
WPA	Lao People's Democratic Republic	Male	2007	0.435271
WPA	Lao People's Democratic Republic	Male	2008	0.439859
WPA	Lao People's Democratic Republic	Male	2009	0.444901
WPA	Lao People's Democratic Republic	Male	2010	0.450165
WPA	Lao People's Democratic Republic	Male	2011	0.455228
WPA	Lao People's Democratic Republic	Male	2012	0.460961
WPA	Lao People's Democratic Republic	Male	2013	0.466688
WPA	Lao People's Democratic Republic	Male	2014	0.472528
WPA	Lao People's Democratic Republic	Male	2015	0.477888
WPA	Lao People's Democratic Republic	Male	2016	0.481419
WPA	Lao People's Democratic Republic	Male	2017	0.484868
WPA	Lao People's Democratic Republic	Male	2018	0.488132
WPA	Lao People's Democratic Republic	Male	2019	0.49101
WPA	Malaysia	Male	1990	0.518513
WPA	Malaysia	Male	1991	0.51669
WPA	Malaysia	Male	1992	0.514911
WPA	Malaysia	Male	1993	0.513299
WPA	Malaysia	Male	1994	0.511801
WPA	Malaysia	Male	1995	0.510405
WPA	Malaysia	Male	1996	0.509217
WPA	Malaysia	Male	1997	0.507745
WPA	Malaysia	Male	1998	0.505824
WPA	Malaysia	Male	1999	0.503493
WPA	Malaysia	Male	2000	0.500423
WPA	Malaysia	Male	2001	0.496346
WPA	Malaysia	Male	2002	0.491262
WPA	Malaysia	Male	2003	0.485041
WPA	Malaysia	Male	2004	0.477192
WPA	Malaysia	Male	2005	0.469035
WPA	Malaysia	Male	2006	0.461582
WPA	Malaysia	Male	2007	0.454977
WPA	Malaysia	Male	2008	0.448416
WPA	Malaysia	Male	2009	0.441725
WPA	Malaysia	Male	2010	0.435082
WPA	Malaysia	Male	2011	0.428681
WPA	Malaysia	Male	2012	0.423422
WPA	Malaysia	Male	2013	0.418091
WPA	Malaysia	Male	2014	0.413342
WPA	Malaysia	Male	2015	0.409281
WPA	Malaysia	Male	2016	0.406123
WPA	Malaysia	Male	2017	0.404017
WPA	Malaysia	Male	2018	0.403047
WPA	Malaysia	Male	2019	0.402585
SEA	Maldives	Male	1990	0.495446
SEA	Maldives	Male	1991	0.49181
SEA	Maldives	Male	1992	0.487221
SEA	Maldives	Male	1993	0.481885
SEA	Maldives	Male	1994	0.476563
SEA	Maldives	Male	1995	0.471378
SEA	Maldives	Male	1996	0.466436
SEA	Maldives	Male	1997	0.46128
SEA	Maldives	Male	1998	0.455453
SEA	Maldives	Male	1999	0.44882
SEA	Maldives	Male	2000	0.441678
SEA	Maldives	Male	2001	0.43445
SEA	Maldives	Male	2002	0.427684
SEA	Maldives	Male	2003	0.421913
SEA	Maldives	Male	2004	0.41711
SEA	Maldives	Male	2005	0.41408
SEA	Maldives	Male	2006	0.412275
SEA	Maldives	Male	2007	0.412197
SEA	Maldives	Male	2008	0.413708
SEA	Maldives	Male	2009	0.416412
SEA	Maldives	Male	2010	0.419356
SEA	Maldives	Male	2011	0.422758
SEA	Maldives	Male	2012	0.429179
SEA	Maldives	Male	2013	0.434925
SEA	Maldives	Male	2014	0.440855
SEA	Maldives	Male	2015	0.446183
SEA	Maldives	Male	2016	0.451317
SEA	Maldives	Male	2017	0.456314
SEA	Maldives	Male	2018	0.460967
SEA	Maldives	Male	2019	0.46526
SEA	Myanmar	Male	1990	0.605791
SEA	Myanmar	Male	1991	0.59375
SEA	Myanmar	Male	1992	0.581757
SEA	Myanmar	Male	1993	0.569953
SEA	Myanmar	Male	1994	0.558212
SEA	Myanmar	Male	1995	0.546855
SEA	Myanmar	Male	1996	0.535948
SEA	Myanmar	Male	1997	0.525436
SEA	Myanmar	Male	1998	0.515091
SEA	Myanmar	Male	1999	0.505001
SEA	Myanmar	Male	2000	0.494943
SEA	Myanmar	Male	2001	0.485026
SEA	Myanmar	Male	2002	0.475192
SEA	Myanmar	Male	2003	0.465634
SEA	Myanmar	Male	2004	0.456586
SEA	Myanmar	Male	2005	0.448323
SEA	Myanmar	Male	2006	0.440616
SEA	Myanmar	Male	2007	0.433081
SEA	Myanmar	Male	2008	0.426155
SEA	Myanmar	Male	2009	0.420326
SEA	Myanmar	Male	2010	0.415586
SEA	Myanmar	Male	2011	0.411693
SEA	Myanmar	Male	2012	0.408906
SEA	Myanmar	Male	2013	0.406879
SEA	Myanmar	Male	2014	0.406379
SEA	Myanmar	Male	2015	0.406351
SEA	Myanmar	Male	2016	0.407059
SEA	Myanmar	Male	2017	0.407898
SEA	Myanmar	Male	2018	0.409081
SEA	Myanmar	Male	2019	0.410471
WPA	Philippines	Male	1990	0.575008
WPA	Philippines	Male	1991	0.573427
WPA	Philippines	Male	1992	0.571366
WPA	Philippines	Male	1993	0.568819
WPA	Philippines	Male	1994	0.56582
WPA	Philippines	Male	1995	0.562539
WPA	Philippines	Male	1996	0.559126
WPA	Philippines	Male	1997	0.555527
WPA	Philippines	Male	1998	0.551758
WPA	Philippines	Male	1999	0.547741
WPA	Philippines	Male	2000	0.543328
WPA	Philippines	Male	2001	0.538345
WPA	Philippines	Male	2002	0.532691
WPA	Philippines	Male	2003	0.526028
WPA	Philippines	Male	2004	0.516744
WPA	Philippines	Male	2005	0.506694
WPA	Philippines	Male	2006	0.495643
WPA	Philippines	Male	2007	0.48529
WPA	Philippines	Male	2008	0.47512
WPA	Philippines	Male	2009	0.465037
WPA	Philippines	Male	2010	0.455759
WPA	Philippines	Male	2011	0.446493
WPA	Philippines	Male	2012	0.437872
WPA	Philippines	Male	2013	0.430017
WPA	Philippines	Male	2014	0.423646
WPA	Philippines	Male	2015	0.418232
WPA	Philippines	Male	2016	0.413727
WPA	Philippines	Male	2017	0.410666
WPA	Philippines	Male	2018	0.409359
WPA	Philippines	Male	2019	0.408831
SEA	Sri Lanka	Male	1990	0.435316
SEA	Sri Lanka	Male	1991	0.426555
SEA	Sri Lanka	Male	1992	0.417726
SEA	Sri Lanka	Male	1993	0.408819
SEA	Sri Lanka	Male	1994	0.399736
SEA	Sri Lanka	Male	1995	0.390227
SEA	Sri Lanka	Male	1996	0.380206
SEA	Sri Lanka	Male	1997	0.36966
SEA	Sri Lanka	Male	1998	0.358744
SEA	Sri Lanka	Male	1999	0.347716
SEA	Sri Lanka	Male	2000	0.3368
SEA	Sri Lanka	Male	2001	0.326348
SEA	Sri Lanka	Male	2002	0.317651
SEA	Sri Lanka	Male	2003	0.309938
SEA	Sri Lanka	Male	2004	0.302863
SEA	Sri Lanka	Male	2005	0.296665
SEA	Sri Lanka	Male	2006	0.291467
SEA	Sri Lanka	Male	2007	0.288546
SEA	Sri Lanka	Male	2008	0.286725
SEA	Sri Lanka	Male	2009	0.285884
SEA	Sri Lanka	Male	2010	0.285816
SEA	Sri Lanka	Male	2011	0.286357
SEA	Sri Lanka	Male	2012	0.287716
SEA	Sri Lanka	Male	2013	0.289418
SEA	Sri Lanka	Male	2014	0.292054
SEA	Sri Lanka	Male	2015	0.294222
SEA	Sri Lanka	Male	2016	0.296351
SEA	Sri Lanka	Male	2017	0.298446
SEA	Sri Lanka	Male	2018	0.299686
SEA	Sri Lanka	Male	2019	0.301079
SEA	Thailand	Male	1990	0.534804
SEA	Thailand	Male	1991	0.525915
SEA	Thailand	Male	1992	0.515761
SEA	Thailand	Male	1993	0.505711
SEA	Thailand	Male	1994	0.497041
SEA	Thailand	Male	1995	0.488752
SEA	Thailand	Male	1996	0.480991
SEA	Thailand	Male	1997	0.473112
SEA	Thailand	Male	1998	0.465517
SEA	Thailand	Male	1999	0.458097
SEA	Thailand	Male	2000	0.449454
SEA	Thailand	Male	2001	0.441419
SEA	Thailand	Male	2002	0.433144
SEA	Thailand	Male	2003	0.425889
SEA	Thailand	Male	2004	0.42121
SEA	Thailand	Male	2005	0.417939
SEA	Thailand	Male	2006	0.416659
SEA	Thailand	Male	2007	0.41749
SEA	Thailand	Male	2008	0.419139
SEA	Thailand	Male	2009	0.42044
SEA	Thailand	Male	2010	0.421426
SEA	Thailand	Male	2011	0.421529
SEA	Thailand	Male	2012	0.420084
SEA	Thailand	Male	2013	0.416826
SEA	Thailand	Male	2014	0.412507
SEA	Thailand	Male	2015	0.407889
SEA	Thailand	Male	2016	0.403772
SEA	Thailand	Male	2017	0.400446
SEA	Thailand	Male	2018	0.398924
SEA	Thailand	Male	2019	0.398154
SEA	Timor-Leste	Male	1990	0.637163
SEA	Timor-Leste	Male	1991	0.634631
SEA	Timor-Leste	Male	1992	0.632079
SEA	Timor-Leste	Male	1993	0.629668
SEA	Timor-Leste	Male	1994	0.627509
SEA	Timor-Leste	Male	1995	0.625842
SEA	Timor-Leste	Male	1996	0.624276
SEA	Timor-Leste	Male	1997	0.622875
SEA	Timor-Leste	Male	1998	0.621632
SEA	Timor-Leste	Male	1999	0.620558
SEA	Timor-Leste	Male	2000	0.619704
SEA	Timor-Leste	Male	2001	0.619411
SEA	Timor-Leste	Male	2002	0.619603
SEA	Timor-Leste	Male	2003	0.620444
SEA	Timor-Leste	Male	2004	0.623391
SEA	Timor-Leste	Male	2005	0.626932
SEA	Timor-Leste	Male	2006	0.630904
SEA	Timor-Leste	Male	2007	0.634819
SEA	Timor-Leste	Male	2008	0.638917
SEA	Timor-Leste	Male	2009	0.64276
SEA	Timor-Leste	Male	2010	0.644291
SEA	Timor-Leste	Male	2011	0.645542
SEA	Timor-Leste	Male	2012	0.647012
SEA	Timor-Leste	Male	2013	0.648482
SEA	Timor-Leste	Male	2014	0.649498
SEA	Timor-Leste	Male	2015	0.648625
SEA	Timor-Leste	Male	2016	0.648162
SEA	Timor-Leste	Male	2017	0.647453
SEA	Timor-Leste	Male	2018	0.646941
SEA	Timor-Leste	Male	2019	0.646349
WPA	Viet Nam	Male	1990	0.591088
WPA	Viet Nam	Male	1991	0.595123
WPA	Viet Nam	Male	1992	0.598492
WPA	Viet Nam	Male	1993	0.601115
WPA	Viet Nam	Male	1994	0.600981
WPA	Viet Nam	Male	1995	0.599871
WPA	Viet Nam	Male	1996	0.59751
WPA	Viet Nam	Male	1997	0.593698
WPA	Viet Nam	Male	1998	0.587304
WPA	Viet Nam	Male	1999	0.579575
WPA	Viet Nam	Male	2000	0.570587
WPA	Viet Nam	Male	2001	0.560567
WPA	Viet Nam	Male	2002	0.549733
WPA	Viet Nam	Male	2003	0.537609
WPA	Viet Nam	Male	2004	0.526015
WPA	Viet Nam	Male	2005	0.514993
WPA	Viet Nam	Male	2006	0.505012
WPA	Viet Nam	Male	2007	0.496519
WPA	Viet Nam	Male	2008	0.489184
WPA	Viet Nam	Male	2009	0.482867
WPA	Viet Nam	Male	2010	0.477619
WPA	Viet Nam	Male	2011	0.473281
WPA	Viet Nam	Male	2012	0.470345
WPA	Viet Nam	Male	2013	0.467695
WPA	Viet Nam	Male	2014	0.465453
WPA	Viet Nam	Male	2015	0.463987
WPA	Viet Nam	Male	2016	0.464505
WPA	Viet Nam	Male	2017	0.465918
WPA	Viet Nam	Male	2018	0.468082
WPA	Viet Nam	Male	2019	0.470689
WPA	Fiji	Male	1990	0.499281
WPA	Fiji	Male	1991	0.495133
WPA	Fiji	Male	1992	0.491278
WPA	Fiji	Male	1993	0.487745
WPA	Fiji	Male	1994	0.484452
WPA	Fiji	Male	1995	0.481349
WPA	Fiji	Male	1996	0.478504
WPA	Fiji	Male	1997	0.476057
WPA	Fiji	Male	1998	0.474096
WPA	Fiji	Male	1999	0.472503
WPA	Fiji	Male	2000	0.470952
WPA	Fiji	Male	2001	0.46898
WPA	Fiji	Male	2002	0.466781
WPA	Fiji	Male	2003	0.46059
WPA	Fiji	Male	2004	0.454519
WPA	Fiji	Male	2005	0.448206
WPA	Fiji	Male	2006	0.442363
WPA	Fiji	Male	2007	0.436833
WPA	Fiji	Male	2008	0.432301
WPA	Fiji	Male	2009	0.428885
WPA	Fiji	Male	2010	0.426281
WPA	Fiji	Male	2011	0.424237
WPA	Fiji	Male	2012	0.423998
WPA	Fiji	Male	2013	0.423606
WPA	Fiji	Male	2014	0.423106
WPA	Fiji	Male	2015	0.423108
WPA	Fiji	Male	2016	0.423467
WPA	Fiji	Male	2017	0.424047
WPA	Fiji	Male	2018	0.42465
WPA	Fiji	Male	2019	0.425202
WPA	Kiribati	Male	1990	0.596973
WPA	Kiribati	Male	1991	0.599953
WPA	Kiribati	Male	1992	0.603302
WPA	Kiribati	Male	1993	0.607086
WPA	Kiribati	Male	1994	0.611341
WPA	Kiribati	Male	1995	0.616173
WPA	Kiribati	Male	1996	0.62165
WPA	Kiribati	Male	1997	0.627575
WPA	Kiribati	Male	1998	0.633956
WPA	Kiribati	Male	1999	0.640165
WPA	Kiribati	Male	2000	0.645248
WPA	Kiribati	Male	2001	0.649336
WPA	Kiribati	Male	2002	0.652328
WPA	Kiribati	Male	2003	0.654347
WPA	Kiribati	Male	2004	0.65602
WPA	Kiribati	Male	2005	0.656047
WPA	Kiribati	Male	2006	0.655416
WPA	Kiribati	Male	2007	0.653724
WPA	Kiribati	Male	2008	0.651599
WPA	Kiribati	Male	2009	0.649391
WPA	Kiribati	Male	2010	0.648144
WPA	Kiribati	Male	2011	0.646962
WPA	Kiribati	Male	2012	0.646
WPA	Kiribati	Male	2013	0.64424
WPA	Kiribati	Male	2014	0.642545
WPA	Kiribati	Male	2015	0.640947
WPA	Kiribati	Male	2016	0.640107
WPA	Kiribati	Male	2017	0.63944
WPA	Kiribati	Male	2018	0.638821
WPA	Kiribati	Male	2019	0.63827
WPA	Marshall Islands	Male	1990	0.339644
WPA	Marshall Islands	Male	1991	0.339019
WPA	Marshall Islands	Male	1992	0.338305
WPA	Marshall Islands	Male	1993	0.33823
WPA	Marshall Islands	Male	1994	0.338849
WPA	Marshall Islands	Male	1995	0.339742
WPA	Marshall Islands	Male	1996	0.340508
WPA	Marshall Islands	Male	1997	0.341214
WPA	Marshall Islands	Male	1998	0.342028
WPA	Marshall Islands	Male	1999	0.342832
WPA	Marshall Islands	Male	2000	0.343492
WPA	Marshall Islands	Male	2001	0.343895
WPA	Marshall Islands	Male	2002	0.343682
WPA	Marshall Islands	Male	2003	0.345023
WPA	Marshall Islands	Male	2004	0.34633
WPA	Marshall Islands	Male	2005	0.346459
WPA	Marshall Islands	Male	2006	0.346461
WPA	Marshall Islands	Male	2007	0.346042
WPA	Marshall Islands	Male	2008	0.345912
WPA	Marshall Islands	Male	2009	0.346454
WPA	Marshall Islands	Male	2010	0.346907
WPA	Marshall Islands	Male	2011	0.347084
WPA	Marshall Islands	Male	2012	0.347849
WPA	Marshall Islands	Male	2013	0.348402
WPA	Marshall Islands	Male	2014	0.348865
WPA	Marshall Islands	Male	2015	0.349392
WPA	Marshall Islands	Male	2016	0.349552
WPA	Marshall Islands	Male	2017	0.349629
WPA	Marshall Islands	Male	2018	0.349639
WPA	Marshall Islands	Male	2019	0.349619
WPA	Micronesia (Federated States of)	Male	1990	0.600391
WPA	Micronesia (Federated States of)	Male	1991	0.59961
WPA	Micronesia (Federated States of)	Male	1992	0.598855
WPA	Micronesia (Federated States of)	Male	1993	0.59857
WPA	Micronesia (Federated States of)	Male	1994	0.598776
WPA	Micronesia (Federated States of)	Male	1995	0.5992
WPA	Micronesia (Federated States of)	Male	1996	0.599554
WPA	Micronesia (Federated States of)	Male	1997	0.599958
WPA	Micronesia (Federated States of)	Male	1998	0.60056
WPA	Micronesia (Federated States of)	Male	1999	0.601355
WPA	Micronesia (Federated States of)	Male	2000	0.602092
WPA	Micronesia (Federated States of)	Male	2001	0.602831
WPA	Micronesia (Federated States of)	Male	2002	0.60341
WPA	Micronesia (Federated States of)	Male	2003	0.604562
WPA	Micronesia (Federated States of)	Male	2004	0.605952
WPA	Micronesia (Federated States of)	Male	2005	0.606281
WPA	Micronesia (Federated States of)	Male	2006	0.607088
WPA	Micronesia (Federated States of)	Male	2007	0.607734
WPA	Micronesia (Federated States of)	Male	2008	0.609875
WPA	Micronesia (Federated States of)	Male	2009	0.612667
WPA	Micronesia (Federated States of)	Male	2010	0.615857
WPA	Micronesia (Federated States of)	Male	2011	0.618803
WPA	Micronesia (Federated States of)	Male	2012	0.62302
WPA	Micronesia (Federated States of)	Male	2013	0.622268
WPA	Micronesia (Federated States of)	Male	2014	0.621679
WPA	Micronesia (Federated States of)	Male	2015	0.621407
WPA	Micronesia (Federated States of)	Male	2016	0.621389
WPA	Micronesia (Federated States of)	Male	2017	0.621714
WPA	Micronesia (Federated States of)	Male	2018	0.622094
WPA	Micronesia (Federated States of)	Male	2019	0.622407
WPA	Papua New Guinea	Male	1990	0.486212
WPA	Papua New Guinea	Male	1991	0.487211
WPA	Papua New Guinea	Male	1992	0.488116
WPA	Papua New Guinea	Male	1993	0.489454
WPA	Papua New Guinea	Male	1994	0.491206
WPA	Papua New Guinea	Male	1995	0.49296
WPA	Papua New Guinea	Male	1996	0.494258
WPA	Papua New Guinea	Male	1997	0.494999
WPA	Papua New Guinea	Male	1998	0.495412
WPA	Papua New Guinea	Male	1999	0.495402
WPA	Papua New Guinea	Male	2000	0.49466
WPA	Papua New Guinea	Male	2001	0.493006
WPA	Papua New Guinea	Male	2002	0.489935
WPA	Papua New Guinea	Male	2003	0.486084
WPA	Papua New Guinea	Male	2004	0.481133
WPA	Papua New Guinea	Male	2005	0.475055
WPA	Papua New Guinea	Male	2006	0.467474
WPA	Papua New Guinea	Male	2007	0.458623
WPA	Papua New Guinea	Male	2008	0.445512
WPA	Papua New Guinea	Male	2009	0.432959
WPA	Papua New Guinea	Male	2010	0.421247
WPA	Papua New Guinea	Male	2011	0.413977
WPA	Papua New Guinea	Male	2012	0.408501
WPA	Papua New Guinea	Male	2013	0.404639
WPA	Papua New Guinea	Male	2014	0.402003
WPA	Papua New Guinea	Male	2015	0.400533
WPA	Papua New Guinea	Male	2016	0.399918
WPA	Papua New Guinea	Male	2017	0.399966
WPA	Papua New Guinea	Male	2018	0.400537
WPA	Papua New Guinea	Male	2019	0.401523
WPA	Samoa	Male	1990	0.445623
WPA	Samoa	Male	1991	0.447421
WPA	Samoa	Male	1992	0.44901
WPA	Samoa	Male	1993	0.450785
WPA	Samoa	Male	1994	0.452673
WPA	Samoa	Male	1995	0.454344
WPA	Samoa	Male	1996	0.455876
WPA	Samoa	Male	1997	0.457833
WPA	Samoa	Male	1998	0.45932
WPA	Samoa	Male	1999	0.460071
WPA	Samoa	Male	2000	0.460065
WPA	Samoa	Male	2001	0.459112
WPA	Samoa	Male	2002	0.456923
WPA	Samoa	Male	2003	0.452812
WPA	Samoa	Male	2004	0.4479
WPA	Samoa	Male	2005	0.441068
WPA	Samoa	Male	2006	0.433784
WPA	Samoa	Male	2007	0.426217
WPA	Samoa	Male	2008	0.419182
WPA	Samoa	Male	2009	0.412615
WPA	Samoa	Male	2010	0.407225
WPA	Samoa	Male	2011	0.402362
WPA	Samoa	Male	2012	0.398539
WPA	Samoa	Male	2013	0.395423
WPA	Samoa	Male	2014	0.394123
WPA	Samoa	Male	2015	0.3938
WPA	Samoa	Male	2016	0.393638
WPA	Samoa	Male	2017	0.393832
WPA	Samoa	Male	2018	0.39404
WPA	Samoa	Male	2019	0.394346
WPA	Solomon Islands	Male	1990	0.502438
WPA	Solomon Islands	Male	1991	0.496841
WPA	Solomon Islands	Male	1992	0.491698
WPA	Solomon Islands	Male	1993	0.48741
WPA	Solomon Islands	Male	1994	0.483896
WPA	Solomon Islands	Male	1995	0.480851
WPA	Solomon Islands	Male	1996	0.478081
WPA	Solomon Islands	Male	1997	0.475293
WPA	Solomon Islands	Male	1998	0.47272
WPA	Solomon Islands	Male	1999	0.47063
WPA	Solomon Islands	Male	2000	0.469228
WPA	Solomon Islands	Male	2001	0.46869
WPA	Solomon Islands	Male	2002	0.468932
WPA	Solomon Islands	Male	2003	0.47015
WPA	Solomon Islands	Male	2004	0.472392
WPA	Solomon Islands	Male	2005	0.474506
WPA	Solomon Islands	Male	2006	0.478457
WPA	Solomon Islands	Male	2007	0.482886
WPA	Solomon Islands	Male	2008	0.489535
WPA	Solomon Islands	Male	2009	0.495858
WPA	Solomon Islands	Male	2010	0.502177
WPA	Solomon Islands	Male	2011	0.508132
WPA	Solomon Islands	Male	2012	0.514447
WPA	Solomon Islands	Male	2013	0.516189
WPA	Solomon Islands	Male	2014	0.517127
WPA	Solomon Islands	Male	2015	0.517729
WPA	Solomon Islands	Male	2016	0.518832
WPA	Solomon Islands	Male	2017	0.519883
WPA	Solomon Islands	Male	2018	0.520793
WPA	Solomon Islands	Male	2019	0.521582
WPA	Tonga	Male	1990	0.546838
WPA	Tonga	Male	1991	0.546724
WPA	Tonga	Male	1992	0.543695
WPA	Tonga	Male	1993	0.540662
WPA	Tonga	Male	1994	0.537683
WPA	Tonga	Male	1995	0.534472
WPA	Tonga	Male	1996	0.530691
WPA	Tonga	Male	1997	0.526506
WPA	Tonga	Male	1998	0.522197
WPA	Tonga	Male	1999	0.517767
WPA	Tonga	Male	2000	0.513013
WPA	Tonga	Male	2001	0.507891
WPA	Tonga	Male	2002	0.502135
WPA	Tonga	Male	2003	0.49635
WPA	Tonga	Male	2004	0.490414
WPA	Tonga	Male	2005	0.484801
WPA	Tonga	Male	2006	0.479416
WPA	Tonga	Male	2007	0.471827
WPA	Tonga	Male	2008	0.464074
WPA	Tonga	Male	2009	0.456934
WPA	Tonga	Male	2010	0.450097
WPA	Tonga	Male	2011	0.443952
WPA	Tonga	Male	2012	0.438634
WPA	Tonga	Male	2013	0.435186
WPA	Tonga	Male	2014	0.432014
WPA	Tonga	Male	2015	0.4293
WPA	Tonga	Male	2016	0.426996
WPA	Tonga	Male	2017	0.42485
WPA	Tonga	Male	2018	0.424484
WPA	Tonga	Male	2019	0.424543
WPA	Vanuatu	Male	1990	0.433522
WPA	Vanuatu	Male	1991	0.433414
WPA	Vanuatu	Male	1992	0.433866
WPA	Vanuatu	Male	1993	0.435261
WPA	Vanuatu	Male	1994	0.437729
WPA	Vanuatu	Male	1995	0.441033
WPA	Vanuatu	Male	1996	0.444422
WPA	Vanuatu	Male	1997	0.447738
WPA	Vanuatu	Male	1998	0.450566
WPA	Vanuatu	Male	1999	0.451144
WPA	Vanuatu	Male	2000	0.451017
WPA	Vanuatu	Male	2001	0.449945
WPA	Vanuatu	Male	2002	0.448223
WPA	Vanuatu	Male	2003	0.447084
WPA	Vanuatu	Male	2004	0.445287
WPA	Vanuatu	Male	2005	0.442782
WPA	Vanuatu	Male	2006	0.439019
WPA	Vanuatu	Male	2007	0.434513
WPA	Vanuatu	Male	2008	0.429144
WPA	Vanuatu	Male	2009	0.424624
WPA	Vanuatu	Male	2010	0.418397
WPA	Vanuatu	Male	2011	0.411622
WPA	Vanuatu	Male	2012	0.405305
WPA	Vanuatu	Male	2013	0.399898
WPA	Vanuatu	Male	2014	0.396365
WPA	Vanuatu	Male	2015	0.392982
WPA	Vanuatu	Male	2016	0.389773
WPA	Vanuatu	Male	2017	0.3868
WPA	Vanuatu	Male	2018	0.384234
WPA	Vanuatu	Male	2019	0.381878
EUR	Armenia	Male	1990	0.604276
EUR	Armenia	Male	1991	0.601734
EUR	Armenia	Male	1992	0.599213
EUR	Armenia	Male	1993	0.596974
EUR	Armenia	Male	1994	0.59499
EUR	Armenia	Male	1995	0.593127
EUR	Armenia	Male	1996	0.591692
EUR	Armenia	Male	1997	0.590546
EUR	Armenia	Male	1998	0.589798
EUR	Armenia	Male	1999	0.589506
EUR	Armenia	Male	2000	0.589183
EUR	Armenia	Male	2001	0.588356
EUR	Armenia	Male	2002	0.587429
EUR	Armenia	Male	2003	0.586607
EUR	Armenia	Male	2004	0.585839
EUR	Armenia	Male	2005	0.584158
EUR	Armenia	Male	2006	0.581179
EUR	Armenia	Male	2007	0.578199
EUR	Armenia	Male	2008	0.575217
EUR	Armenia	Male	2009	0.572315
EUR	Armenia	Male	2010	0.57036
EUR	Armenia	Male	2011	0.567376
EUR	Armenia	Male	2012	0.565118
EUR	Armenia	Male	2013	0.562806
EUR	Armenia	Male	2014	0.560581
EUR	Armenia	Male	2015	0.558615
EUR	Armenia	Male	2016	0.55676
EUR	Armenia	Male	2017	0.555333
EUR	Armenia	Male	2018	0.554198
EUR	Armenia	Male	2019	0.553192
EUR	Azerbaijan	Male	1990	0.442829
EUR	Azerbaijan	Male	1991	0.443179
EUR	Azerbaijan	Male	1992	0.443551
EUR	Azerbaijan	Male	1993	0.444144
EUR	Azerbaijan	Male	1994	0.445084
EUR	Azerbaijan	Male	1995	0.446025
EUR	Azerbaijan	Male	1996	0.447259
EUR	Azerbaijan	Male	1997	0.449406
EUR	Azerbaijan	Male	1998	0.451622
EUR	Azerbaijan	Male	1999	0.4534
EUR	Azerbaijan	Male	2000	0.45502
EUR	Azerbaijan	Male	2001	0.456297
EUR	Azerbaijan	Male	2002	0.45783
EUR	Azerbaijan	Male	2003	0.459889
EUR	Azerbaijan	Male	2004	0.462166
EUR	Azerbaijan	Male	2005	0.4642
EUR	Azerbaijan	Male	2006	0.465804
EUR	Azerbaijan	Male	2007	0.464867
EUR	Azerbaijan	Male	2008	0.461791
EUR	Azerbaijan	Male	2009	0.457852
EUR	Azerbaijan	Male	2010	0.45275
EUR	Azerbaijan	Male	2011	0.446546
EUR	Azerbaijan	Male	2012	0.441503
EUR	Azerbaijan	Male	2013	0.436213
EUR	Azerbaijan	Male	2014	0.434172
EUR	Azerbaijan	Male	2015	0.432954
EUR	Azerbaijan	Male	2016	0.432505
EUR	Azerbaijan	Male	2017	0.432658
EUR	Azerbaijan	Male	2018	0.433863
EUR	Azerbaijan	Male	2019	0.435544
EUR	Georgia	Male	1990	0.4901
EUR	Georgia	Male	1991	0.488322
EUR	Georgia	Male	1992	0.486509
EUR	Georgia	Male	1993	0.484723
EUR	Georgia	Male	1994	0.483165
EUR	Georgia	Male	1995	0.482587
EUR	Georgia	Male	1996	0.483698
EUR	Georgia	Male	1997	0.485641
EUR	Georgia	Male	1998	0.487816
EUR	Georgia	Male	1999	0.490104
EUR	Georgia	Male	2000	0.49242
EUR	Georgia	Male	2001	0.494652
EUR	Georgia	Male	2002	0.497306
EUR	Georgia	Male	2003	0.499978
EUR	Georgia	Male	2004	0.501922
EUR	Georgia	Male	2005	0.504002
EUR	Georgia	Male	2006	0.506362
EUR	Georgia	Male	2007	0.508643
EUR	Georgia	Male	2008	0.511338
EUR	Georgia	Male	2009	0.514898
EUR	Georgia	Male	2010	0.518288
EUR	Georgia	Male	2011	0.519413
EUR	Georgia	Male	2012	0.520054
EUR	Georgia	Male	2013	0.521422
EUR	Georgia	Male	2014	0.521823
EUR	Georgia	Male	2015	0.521963
EUR	Georgia	Male	2016	0.521748
EUR	Georgia	Male	2017	0.520845
EUR	Georgia	Male	2018	0.519611
EUR	Georgia	Male	2019	0.518083
EUR	Kazakhstan	Male	1990	0.507905
EUR	Kazakhstan	Male	1991	0.504672
EUR	Kazakhstan	Male	1992	0.501508
EUR	Kazakhstan	Male	1993	0.498673
EUR	Kazakhstan	Male	1994	0.496439
EUR	Kazakhstan	Male	1995	0.494811
EUR	Kazakhstan	Male	1996	0.493765
EUR	Kazakhstan	Male	1997	0.493057
EUR	Kazakhstan	Male	1998	0.492607
EUR	Kazakhstan	Male	1999	0.492846
EUR	Kazakhstan	Male	2000	0.493745
EUR	Kazakhstan	Male	2001	0.494986
EUR	Kazakhstan	Male	2002	0.496398
EUR	Kazakhstan	Male	2003	0.498166
EUR	Kazakhstan	Male	2004	0.499709
EUR	Kazakhstan	Male	2005	0.500516
EUR	Kazakhstan	Male	2006	0.500399
EUR	Kazakhstan	Male	2007	0.499063
EUR	Kazakhstan	Male	2008	0.496083
EUR	Kazakhstan	Male	2009	0.491692
EUR	Kazakhstan	Male	2010	0.485719
EUR	Kazakhstan	Male	2011	0.476692
EUR	Kazakhstan	Male	2012	0.467032
EUR	Kazakhstan	Male	2013	0.458877
EUR	Kazakhstan	Male	2014	0.45126
EUR	Kazakhstan	Male	2015	0.44515
EUR	Kazakhstan	Male	2016	0.440013
EUR	Kazakhstan	Male	2017	0.436088
EUR	Kazakhstan	Male	2018	0.433682
EUR	Kazakhstan	Male	2019	0.432041
EUR	Kyrgyzstan	Male	1990	0.460819
EUR	Kyrgyzstan	Male	1991	0.451037
EUR	Kyrgyzstan	Male	1992	0.441584
EUR	Kyrgyzstan	Male	1993	0.433343
EUR	Kyrgyzstan	Male	1994	0.426281
EUR	Kyrgyzstan	Male	1995	0.420027
EUR	Kyrgyzstan	Male	1996	0.414901
EUR	Kyrgyzstan	Male	1997	0.410924
EUR	Kyrgyzstan	Male	1998	0.407773
EUR	Kyrgyzstan	Male	1999	0.407426
EUR	Kyrgyzstan	Male	2000	0.408966
EUR	Kyrgyzstan	Male	2001	0.41157
EUR	Kyrgyzstan	Male	2002	0.414909
EUR	Kyrgyzstan	Male	2003	0.418839
EUR	Kyrgyzstan	Male	2004	0.423848
EUR	Kyrgyzstan	Male	2005	0.428575
EUR	Kyrgyzstan	Male	2006	0.432398
EUR	Kyrgyzstan	Male	2007	0.434117
EUR	Kyrgyzstan	Male	2008	0.435373
EUR	Kyrgyzstan	Male	2009	0.436923
EUR	Kyrgyzstan	Male	2010	0.437451
EUR	Kyrgyzstan	Male	2011	0.43735
EUR	Kyrgyzstan	Male	2012	0.436505
EUR	Kyrgyzstan	Male	2013	0.435711
EUR	Kyrgyzstan	Male	2014	0.434751
EUR	Kyrgyzstan	Male	2015	0.434214
EUR	Kyrgyzstan	Male	2016	0.434085
EUR	Kyrgyzstan	Male	2017	0.434349
EUR	Kyrgyzstan	Male	2018	0.435
EUR	Kyrgyzstan	Male	2019	0.435879
WPA	Mongolia	Male	1990	0.466007
WPA	Mongolia	Male	1991	0.466486
WPA	Mongolia	Male	1992	0.467022
WPA	Mongolia	Male	1993	0.467723
WPA	Mongolia	Male	1994	0.468637
WPA	Mongolia	Male	1995	0.469382
WPA	Mongolia	Male	1996	0.470166
WPA	Mongolia	Male	1997	0.471933
WPA	Mongolia	Male	1998	0.474565
WPA	Mongolia	Male	1999	0.476411
WPA	Mongolia	Male	2000	0.478039
WPA	Mongolia	Male	2001	0.479761
WPA	Mongolia	Male	2002	0.48212
WPA	Mongolia	Male	2003	0.485245
WPA	Mongolia	Male	2004	0.488122
WPA	Mongolia	Male	2005	0.49107
WPA	Mongolia	Male	2006	0.494097
WPA	Mongolia	Male	2007	0.497044
WPA	Mongolia	Male	2008	0.499669
WPA	Mongolia	Male	2009	0.502081
WPA	Mongolia	Male	2010	0.504865
WPA	Mongolia	Male	2011	0.507394
WPA	Mongolia	Male	2012	0.509742
WPA	Mongolia	Male	2013	0.511186
WPA	Mongolia	Male	2014	0.512158
WPA	Mongolia	Male	2015	0.513578
WPA	Mongolia	Male	2016	0.514727
WPA	Mongolia	Male	2017	0.515767
WPA	Mongolia	Male	2018	0.516545
WPA	Mongolia	Male	2019	0.517108
EUR	Tajikistan	Male	1990	0.312595
EUR	Tajikistan	Male	1991	0.304652
EUR	Tajikistan	Male	1992	0.296293
EUR	Tajikistan	Male	1993	0.287772
EUR	Tajikistan	Male	1994	0.279219
EUR	Tajikistan	Male	1995	0.270967
EUR	Tajikistan	Male	1996	0.262836
EUR	Tajikistan	Male	1997	0.254775
EUR	Tajikistan	Male	1998	0.246948
EUR	Tajikistan	Male	1999	0.239598
EUR	Tajikistan	Male	2000	0.233807
EUR	Tajikistan	Male	2001	0.228641
EUR	Tajikistan	Male	2002	0.224248
EUR	Tajikistan	Male	2003	0.220764
EUR	Tajikistan	Male	2004	0.217042
EUR	Tajikistan	Male	2005	0.214078
EUR	Tajikistan	Male	2006	0.210945
EUR	Tajikistan	Male	2007	0.207399
EUR	Tajikistan	Male	2008	0.201318
EUR	Tajikistan	Male	2009	0.195376
EUR	Tajikistan	Male	2010	0.190129
EUR	Tajikistan	Male	2011	0.183953
EUR	Tajikistan	Male	2012	0.17751
EUR	Tajikistan	Male	2013	0.171535
EUR	Tajikistan	Male	2014	0.170335
EUR	Tajikistan	Male	2015	0.169356
EUR	Tajikistan	Male	2016	0.168464
EUR	Tajikistan	Male	2017	0.168499
EUR	Tajikistan	Male	2018	0.168698
EUR	Tajikistan	Male	2019	0.169156
EUR	Turkmenistan	Male	1990	0.403481
EUR	Turkmenistan	Male	1991	0.396949
EUR	Turkmenistan	Male	1992	0.390645
EUR	Turkmenistan	Male	1993	0.384696
EUR	Turkmenistan	Male	1994	0.37913
EUR	Turkmenistan	Male	1995	0.374121
EUR	Turkmenistan	Male	1996	0.369967
EUR	Turkmenistan	Male	1997	0.366482
EUR	Turkmenistan	Male	1998	0.363414
EUR	Turkmenistan	Male	1999	0.360387
EUR	Turkmenistan	Male	2000	0.357272
EUR	Turkmenistan	Male	2001	0.353801
EUR	Turkmenistan	Male	2002	0.349963
EUR	Turkmenistan	Male	2003	0.345694
EUR	Turkmenistan	Male	2004	0.341228
EUR	Turkmenistan	Male	2005	0.336529
EUR	Turkmenistan	Male	2006	0.33161
EUR	Turkmenistan	Male	2007	0.325983
EUR	Turkmenistan	Male	2008	0.320016
EUR	Turkmenistan	Male	2009	0.313982
EUR	Turkmenistan	Male	2010	0.306128
EUR	Turkmenistan	Male	2011	0.297567
EUR	Turkmenistan	Male	2012	0.28763
EUR	Turkmenistan	Male	2013	0.275554
EUR	Turkmenistan	Male	2014	0.263384
EUR	Turkmenistan	Male	2015	0.251191
EUR	Turkmenistan	Male	2016	0.239251
EUR	Turkmenistan	Male	2017	0.227833
EUR	Turkmenistan	Male	2018	0.217191
EUR	Turkmenistan	Male	2019	0.215561
EUR	Uzbekistan	Male	1990	0.18254
EUR	Uzbekistan	Male	1991	0.180616
EUR	Uzbekistan	Male	1992	0.178946
EUR	Uzbekistan	Male	1993	0.181729
EUR	Uzbekistan	Male	1994	0.188438
EUR	Uzbekistan	Male	1995	0.194642
EUR	Uzbekistan	Male	1996	0.201778
EUR	Uzbekistan	Male	1997	0.209377
EUR	Uzbekistan	Male	1998	0.216293
EUR	Uzbekistan	Male	1999	0.222779
EUR	Uzbekistan	Male	2000	0.22912
EUR	Uzbekistan	Male	2001	0.234801
EUR	Uzbekistan	Male	2002	0.240022
EUR	Uzbekistan	Male	2003	0.244863
EUR	Uzbekistan	Male	2004	0.249415
EUR	Uzbekistan	Male	2005	0.253634
EUR	Uzbekistan	Male	2006	0.257465
EUR	Uzbekistan	Male	2007	0.258371
EUR	Uzbekistan	Male	2008	0.258592
EUR	Uzbekistan	Male	2009	0.25892
EUR	Uzbekistan	Male	2010	0.258549
EUR	Uzbekistan	Male	2011	0.256496
EUR	Uzbekistan	Male	2012	0.255245
EUR	Uzbekistan	Male	2013	0.25474
EUR	Uzbekistan	Male	2014	0.254159
EUR	Uzbekistan	Male	2015	0.253115
EUR	Uzbekistan	Male	2016	0.251835
EUR	Uzbekistan	Male	2017	0.250571
EUR	Uzbekistan	Male	2018	0.249395
EUR	Uzbekistan	Male	2019	0.248244
EUR	Albania	Male	1990	0.41101
EUR	Albania	Male	1991	0.409679
EUR	Albania	Male	1992	0.408348
EUR	Albania	Male	1993	0.407051
EUR	Albania	Male	1994	0.40592
EUR	Albania	Male	1995	0.405246
EUR	Albania	Male	1996	0.405209
EUR	Albania	Male	1997	0.405856
EUR	Albania	Male	1998	0.40684
EUR	Albania	Male	1999	0.4071
EUR	Albania	Male	2000	0.407578
EUR	Albania	Male	2001	0.408769
EUR	Albania	Male	2002	0.410635
EUR	Albania	Male	2003	0.41288
EUR	Albania	Male	2004	0.416706
EUR	Albania	Male	2005	0.423044
EUR	Albania	Male	2006	0.431721
EUR	Albania	Male	2007	0.441477
EUR	Albania	Male	2008	0.451883
EUR	Albania	Male	2009	0.462789
EUR	Albania	Male	2010	0.472757
EUR	Albania	Male	2011	0.480566
EUR	Albania	Male	2012	0.487631
EUR	Albania	Male	2013	0.494001
EUR	Albania	Male	2014	0.499393
EUR	Albania	Male	2015	0.504488
EUR	Albania	Male	2016	0.508761
EUR	Albania	Male	2017	0.512178
EUR	Albania	Male	2018	0.514003
EUR	Albania	Male	2019	0.514736
EUR	Bosnia and Herzegovina	Male	1990	0.383821
EUR	Bosnia and Herzegovina	Male	1991	0.387037
EUR	Bosnia and Herzegovina	Male	1992	0.390756
EUR	Bosnia and Herzegovina	Male	1993	0.394444
EUR	Bosnia and Herzegovina	Male	1994	0.398394
EUR	Bosnia and Herzegovina	Male	1995	0.4026
EUR	Bosnia and Herzegovina	Male	1996	0.407746
EUR	Bosnia and Herzegovina	Male	1997	0.413901
EUR	Bosnia and Herzegovina	Male	1998	0.420729
EUR	Bosnia and Herzegovina	Male	1999	0.427825
EUR	Bosnia and Herzegovina	Male	2000	0.435154
EUR	Bosnia and Herzegovina	Male	2001	0.442798
EUR	Bosnia and Herzegovina	Male	2002	0.449957
EUR	Bosnia and Herzegovina	Male	2003	0.45661
EUR	Bosnia and Herzegovina	Male	2004	0.461921
EUR	Bosnia and Herzegovina	Male	2005	0.467397
EUR	Bosnia and Herzegovina	Male	2006	0.472129
EUR	Bosnia and Herzegovina	Male	2007	0.475997
EUR	Bosnia and Herzegovina	Male	2008	0.478727
EUR	Bosnia and Herzegovina	Male	2009	0.480224
EUR	Bosnia and Herzegovina	Male	2010	0.481235
EUR	Bosnia and Herzegovina	Male	2011	0.480944
EUR	Bosnia and Herzegovina	Male	2012	0.479123
EUR	Bosnia and Herzegovina	Male	2013	0.47611
EUR	Bosnia and Herzegovina	Male	2014	0.472335
EUR	Bosnia and Herzegovina	Male	2015	0.467984
EUR	Bosnia and Herzegovina	Male	2016	0.463412
EUR	Bosnia and Herzegovina	Male	2017	0.458695
EUR	Bosnia and Herzegovina	Male	2018	0.454674
EUR	Bosnia and Herzegovina	Male	2019	0.450533
EUR	Bulgaria	Male	1990	0.534451
EUR	Bulgaria	Male	1991	0.531268
EUR	Bulgaria	Male	1992	0.528241
EUR	Bulgaria	Male	1993	0.525156
EUR	Bulgaria	Male	1994	0.522046
EUR	Bulgaria	Male	1995	0.518859
EUR	Bulgaria	Male	1996	0.515809
EUR	Bulgaria	Male	1997	0.512962
EUR	Bulgaria	Male	1998	0.509909
EUR	Bulgaria	Male	1999	0.506467
EUR	Bulgaria	Male	2000	0.503017
EUR	Bulgaria	Male	2001	0.499655
EUR	Bulgaria	Male	2002	0.49626
EUR	Bulgaria	Male	2003	0.492682
EUR	Bulgaria	Male	2004	0.488871
EUR	Bulgaria	Male	2005	0.484812
EUR	Bulgaria	Male	2006	0.480329
EUR	Bulgaria	Male	2007	0.476079
EUR	Bulgaria	Male	2008	0.471802
EUR	Bulgaria	Male	2009	0.467311
EUR	Bulgaria	Male	2010	0.461831
EUR	Bulgaria	Male	2011	0.455429
EUR	Bulgaria	Male	2012	0.450662
EUR	Bulgaria	Male	2013	0.445983
EUR	Bulgaria	Male	2014	0.441383
EUR	Bulgaria	Male	2015	0.437169
EUR	Bulgaria	Male	2016	0.433504
EUR	Bulgaria	Male	2017	0.430621
EUR	Bulgaria	Male	2018	0.42786
EUR	Bulgaria	Male	2019	0.425245
EUR	Croatia	Male	1990	0.475141
EUR	Croatia	Male	1991	0.463584
EUR	Croatia	Male	1992	0.452408
EUR	Croatia	Male	1993	0.441868
EUR	Croatia	Male	1994	0.432382
EUR	Croatia	Male	1995	0.42398
EUR	Croatia	Male	1996	0.416818
EUR	Croatia	Male	1997	0.411612
EUR	Croatia	Male	1998	0.407192
EUR	Croatia	Male	1999	0.403668
EUR	Croatia	Male	2000	0.401153
EUR	Croatia	Male	2001	0.399434
EUR	Croatia	Male	2002	0.398073
EUR	Croatia	Male	2003	0.397473
EUR	Croatia	Male	2004	0.397272
EUR	Croatia	Male	2005	0.397504
EUR	Croatia	Male	2006	0.398281
EUR	Croatia	Male	2007	0.399137
EUR	Croatia	Male	2008	0.399819
EUR	Croatia	Male	2009	0.400124
EUR	Croatia	Male	2010	0.399668
EUR	Croatia	Male	2011	0.398855
EUR	Croatia	Male	2012	0.397216
EUR	Croatia	Male	2013	0.395281
EUR	Croatia	Male	2014	0.393275
EUR	Croatia	Male	2015	0.391911
EUR	Croatia	Male	2016	0.391072
EUR	Croatia	Male	2017	0.39075
EUR	Croatia	Male	2018	0.39101
EUR	Croatia	Male	2019	0.39124
EUR	Czechia	Male	1990	0.435497
EUR	Czechia	Male	1991	0.43493
EUR	Czechia	Male	1992	0.433969
EUR	Czechia	Male	1993	0.432573
EUR	Czechia	Male	1994	0.430797
EUR	Czechia	Male	1995	0.428541
EUR	Czechia	Male	1996	0.425572
EUR	Czechia	Male	1997	0.421829
EUR	Czechia	Male	1998	0.417853
EUR	Czechia	Male	1999	0.411778
EUR	Czechia	Male	2000	0.40521
EUR	Czechia	Male	2001	0.398207
EUR	Czechia	Male	2002	0.391343
EUR	Czechia	Male	2003	0.385127
EUR	Czechia	Male	2004	0.379511
EUR	Czechia	Male	2005	0.37462
EUR	Czechia	Male	2006	0.370055
EUR	Czechia	Male	2007	0.365946
EUR	Czechia	Male	2008	0.36192
EUR	Czechia	Male	2009	0.358509
EUR	Czechia	Male	2010	0.355686
EUR	Czechia	Male	2011	0.353189
EUR	Czechia	Male	2012	0.350732
EUR	Czechia	Male	2013	0.348706
EUR	Czechia	Male	2014	0.34675
EUR	Czechia	Male	2015	0.345212
EUR	Czechia	Male	2016	0.343809
EUR	Czechia	Male	2017	0.342657
EUR	Czechia	Male	2018	0.341573
EUR	Czechia	Male	2019	0.340697
EUR	Hungary	Male	1990	0.436955
EUR	Hungary	Male	1991	0.433538
EUR	Hungary	Male	1992	0.43022
EUR	Hungary	Male	1993	0.427108
EUR	Hungary	Male	1994	0.424369
EUR	Hungary	Male	1995	0.421976
EUR	Hungary	Male	1996	0.420931
EUR	Hungary	Male	1997	0.421047
EUR	Hungary	Male	1998	0.421559
EUR	Hungary	Male	1999	0.421755
EUR	Hungary	Male	2000	0.421333
EUR	Hungary	Male	2001	0.420295
EUR	Hungary	Male	2002	0.418781
EUR	Hungary	Male	2003	0.416832
EUR	Hungary	Male	2004	0.413896
EUR	Hungary	Male	2005	0.410837
EUR	Hungary	Male	2006	0.408256
EUR	Hungary	Male	2007	0.405264
EUR	Hungary	Male	2008	0.401715
EUR	Hungary	Male	2009	0.397825
EUR	Hungary	Male	2010	0.392848
EUR	Hungary	Male	2011	0.387401
EUR	Hungary	Male	2012	0.381485
EUR	Hungary	Male	2013	0.37458
EUR	Hungary	Male	2014	0.366968
EUR	Hungary	Male	2015	0.359658
EUR	Hungary	Male	2016	0.35328
EUR	Hungary	Male	2017	0.348111
EUR	Hungary	Male	2018	0.344768
EUR	Hungary	Male	2019	0.341876
EUR	North Macedonia	Male	1990	0.482028
EUR	North Macedonia	Male	1991	0.482529
EUR	North Macedonia	Male	1992	0.483
EUR	North Macedonia	Male	1993	0.483332
EUR	North Macedonia	Male	1994	0.483583
EUR	North Macedonia	Male	1995	0.483765
EUR	North Macedonia	Male	1996	0.4839
EUR	North Macedonia	Male	1997	0.484084
EUR	North Macedonia	Male	1998	0.4836
EUR	North Macedonia	Male	1999	0.482431
EUR	North Macedonia	Male	2000	0.480256
EUR	North Macedonia	Male	2001	0.47732
EUR	North Macedonia	Male	2002	0.474502
EUR	North Macedonia	Male	2003	0.472159
EUR	North Macedonia	Male	2004	0.469848
EUR	North Macedonia	Male	2005	0.468053
EUR	North Macedonia	Male	2006	0.466951
EUR	North Macedonia	Male	2007	0.466412
EUR	North Macedonia	Male	2008	0.466498
EUR	North Macedonia	Male	2009	0.466939
EUR	North Macedonia	Male	2010	0.468349
EUR	North Macedonia	Male	2011	0.470007
EUR	North Macedonia	Male	2012	0.47062
EUR	North Macedonia	Male	2013	0.471293
EUR	North Macedonia	Male	2014	0.471413
EUR	North Macedonia	Male	2015	0.471484
EUR	North Macedonia	Male	2016	0.471617
EUR	North Macedonia	Male	2017	0.47163
EUR	North Macedonia	Male	2018	0.471335
EUR	North Macedonia	Male	2019	0.470772
EUR	Montenegro	Male	1990	0.409611
EUR	Montenegro	Male	1991	0.411381
EUR	Montenegro	Male	1992	0.413497
EUR	Montenegro	Male	1993	0.415876
EUR	Montenegro	Male	1994	0.418399
EUR	Montenegro	Male	1995	0.420933
EUR	Montenegro	Male	1996	0.424093
EUR	Montenegro	Male	1997	0.427696
EUR	Montenegro	Male	1998	0.431958
EUR	Montenegro	Male	1999	0.4356
EUR	Montenegro	Male	2000	0.438411
EUR	Montenegro	Male	2001	0.440078
EUR	Montenegro	Male	2002	0.441598
EUR	Montenegro	Male	2003	0.44294
EUR	Montenegro	Male	2004	0.4422
EUR	Montenegro	Male	2005	0.439975
EUR	Montenegro	Male	2006	0.436623
EUR	Montenegro	Male	2007	0.432939
EUR	Montenegro	Male	2008	0.42936
EUR	Montenegro	Male	2009	0.425495
EUR	Montenegro	Male	2010	0.420216
EUR	Montenegro	Male	2011	0.413805
EUR	Montenegro	Male	2012	0.407616
EUR	Montenegro	Male	2013	0.401436
EUR	Montenegro	Male	2014	0.395489
EUR	Montenegro	Male	2015	0.38964
EUR	Montenegro	Male	2016	0.384187
EUR	Montenegro	Male	2017	0.379333
EUR	Montenegro	Male	2018	0.376855
EUR	Montenegro	Male	2019	0.374901
EUR	Poland	Male	1990	0.534484
EUR	Poland	Male	1991	0.523955
EUR	Poland	Male	1992	0.513121
EUR	Poland	Male	1993	0.501397
EUR	Poland	Male	1994	0.489138
EUR	Poland	Male	1995	0.476346
EUR	Poland	Male	1996	0.463089
EUR	Poland	Male	1997	0.449702
EUR	Poland	Male	1998	0.436765
EUR	Poland	Male	1999	0.423794
EUR	Poland	Male	2000	0.410925
EUR	Poland	Male	2001	0.398549
EUR	Poland	Male	2002	0.38725
EUR	Poland	Male	2003	0.377317
EUR	Poland	Male	2004	0.368714
EUR	Poland	Male	2005	0.362356
EUR	Poland	Male	2006	0.356767
EUR	Poland	Male	2007	0.352733
EUR	Poland	Male	2008	0.349245
EUR	Poland	Male	2009	0.3461
EUR	Poland	Male	2010	0.342509
EUR	Poland	Male	2011	0.338919
EUR	Poland	Male	2012	0.335063
EUR	Poland	Male	2013	0.331084
EUR	Poland	Male	2014	0.327339
EUR	Poland	Male	2015	0.323967
EUR	Poland	Male	2016	0.321069
EUR	Poland	Male	2017	0.318825
EUR	Poland	Male	2018	0.318258
EUR	Poland	Male	2019	0.317986
EUR	Romania	Male	1990	0.473105
EUR	Romania	Male	1991	0.470617
EUR	Romania	Male	1992	0.468547
EUR	Romania	Male	1993	0.466873
EUR	Romania	Male	1994	0.465457
EUR	Romania	Male	1995	0.463731
EUR	Romania	Male	1996	0.461624
EUR	Romania	Male	1997	0.458759
EUR	Romania	Male	1998	0.455529
EUR	Romania	Male	1999	0.451713
EUR	Romania	Male	2000	0.447447
EUR	Romania	Male	2001	0.443049
EUR	Romania	Male	2002	0.438274
EUR	Romania	Male	2003	0.4332
EUR	Romania	Male	2004	0.427759
EUR	Romania	Male	2005	0.42203
EUR	Romania	Male	2006	0.415964
EUR	Romania	Male	2007	0.409716
EUR	Romania	Male	2008	0.403031
EUR	Romania	Male	2009	0.395975
EUR	Romania	Male	2010	0.389585
EUR	Romania	Male	2011	0.384193
EUR	Romania	Male	2012	0.38064
EUR	Romania	Male	2013	0.378532
EUR	Romania	Male	2014	0.377567
EUR	Romania	Male	2015	0.377744
EUR	Romania	Male	2016	0.378646
EUR	Romania	Male	2017	0.380188
EUR	Romania	Male	2018	0.382279
EUR	Romania	Male	2019	0.383728
EUR	Serbia	Male	1990	0.414815
EUR	Serbia	Male	1991	0.417013
EUR	Serbia	Male	1992	0.419461
EUR	Serbia	Male	1993	0.422069
EUR	Serbia	Male	1994	0.424799
EUR	Serbia	Male	1995	0.427539
EUR	Serbia	Male	1996	0.430516
EUR	Serbia	Male	1997	0.433479
EUR	Serbia	Male	1998	0.436316
EUR	Serbia	Male	1999	0.438296
EUR	Serbia	Male	2000	0.439243
EUR	Serbia	Male	2001	0.437747
EUR	Serbia	Male	2002	0.434816
EUR	Serbia	Male	2003	0.431065
EUR	Serbia	Male	2004	0.426465
EUR	Serbia	Male	2005	0.421534
EUR	Serbia	Male	2006	0.416496
EUR	Serbia	Male	2007	0.41318
EUR	Serbia	Male	2008	0.410496
EUR	Serbia	Male	2009	0.408415
EUR	Serbia	Male	2010	0.406595
EUR	Serbia	Male	2011	0.404728
EUR	Serbia	Male	2012	0.402887
EUR	Serbia	Male	2013	0.400997
EUR	Serbia	Male	2014	0.398117
EUR	Serbia	Male	2015	0.395426
EUR	Serbia	Male	2016	0.392977
EUR	Serbia	Male	2017	0.390909
EUR	Serbia	Male	2018	0.38961
EUR	Serbia	Male	2019	0.388294
EUR	Slovakia	Male	1990	0.434153
EUR	Slovakia	Male	1991	0.429877
EUR	Slovakia	Male	1992	0.425469
EUR	Slovakia	Male	1993	0.420764
EUR	Slovakia	Male	1994	0.415791
EUR	Slovakia	Male	1995	0.410504
EUR	Slovakia	Male	1996	0.405318
EUR	Slovakia	Male	1997	0.400602
EUR	Slovakia	Male	1998	0.397055
EUR	Slovakia	Male	1999	0.393738
EUR	Slovakia	Male	2000	0.390199
EUR	Slovakia	Male	2001	0.386339
EUR	Slovakia	Male	2002	0.382214
EUR	Slovakia	Male	2003	0.378091
EUR	Slovakia	Male	2004	0.372201
EUR	Slovakia	Male	2005	0.36641
EUR	Slovakia	Male	2006	0.360498
EUR	Slovakia	Male	2007	0.354727
EUR	Slovakia	Male	2008	0.349131
EUR	Slovakia	Male	2009	0.344104
EUR	Slovakia	Male	2010	0.339757
EUR	Slovakia	Male	2011	0.336058
EUR	Slovakia	Male	2012	0.332813
EUR	Slovakia	Male	2013	0.330756
EUR	Slovakia	Male	2014	0.329226
EUR	Slovakia	Male	2015	0.329101
EUR	Slovakia	Male	2016	0.329518
EUR	Slovakia	Male	2017	0.330318
EUR	Slovakia	Male	2018	0.331431
EUR	Slovakia	Male	2019	0.332515
EUR	Slovenia	Male	1990	0.335192
EUR	Slovenia	Male	1991	0.329113
EUR	Slovenia	Male	1992	0.322934
EUR	Slovenia	Male	1993	0.316721
EUR	Slovenia	Male	1994	0.311013
EUR	Slovenia	Male	1995	0.305785
EUR	Slovenia	Male	1996	0.301497
EUR	Slovenia	Male	1997	0.298598
EUR	Slovenia	Male	1998	0.296924
EUR	Slovenia	Male	1999	0.296061
EUR	Slovenia	Male	2000	0.295663
EUR	Slovenia	Male	2001	0.295952
EUR	Slovenia	Male	2002	0.296787
EUR	Slovenia	Male	2003	0.298064
EUR	Slovenia	Male	2004	0.299451
EUR	Slovenia	Male	2005	0.301172
EUR	Slovenia	Male	2006	0.303422
EUR	Slovenia	Male	2007	0.306565
EUR	Slovenia	Male	2008	0.309179
EUR	Slovenia	Male	2009	0.311342
EUR	Slovenia	Male	2010	0.312299
EUR	Slovenia	Male	2011	0.312236
EUR	Slovenia	Male	2012	0.311128
EUR	Slovenia	Male	2013	0.309211
EUR	Slovenia	Male	2014	0.306689
EUR	Slovenia	Male	2015	0.304454
EUR	Slovenia	Male	2016	0.302679
EUR	Slovenia	Male	2017	0.301226
EUR	Slovenia	Male	2018	0.299623
EUR	Slovenia	Male	2019	0.297907
EUR	Belarus	Male	1990	0.529497
EUR	Belarus	Male	1991	0.527953
EUR	Belarus	Male	1992	0.526219
EUR	Belarus	Male	1993	0.524238
EUR	Belarus	Male	1994	0.522073
EUR	Belarus	Male	1995	0.519803
EUR	Belarus	Male	1996	0.517391
EUR	Belarus	Male	1997	0.514871
EUR	Belarus	Male	1998	0.512396
EUR	Belarus	Male	1999	0.509871
EUR	Belarus	Male	2000	0.507305
EUR	Belarus	Male	2001	0.503704
EUR	Belarus	Male	2002	0.499895
EUR	Belarus	Male	2003	0.496706
EUR	Belarus	Male	2004	0.493769
EUR	Belarus	Male	2005	0.49137
EUR	Belarus	Male	2006	0.489569
EUR	Belarus	Male	2007	0.487876
EUR	Belarus	Male	2008	0.486416
EUR	Belarus	Male	2009	0.485252
EUR	Belarus	Male	2010	0.484456
EUR	Belarus	Male	2011	0.487097
EUR	Belarus	Male	2012	0.489404
EUR	Belarus	Male	2013	0.491379
EUR	Belarus	Male	2014	0.493157
EUR	Belarus	Male	2015	0.494715
EUR	Belarus	Male	2016	0.496382
EUR	Belarus	Male	2017	0.497997
EUR	Belarus	Male	2018	0.499933
EUR	Belarus	Male	2019	0.501889
EUR	Estonia	Male	1990	0.441765
EUR	Estonia	Male	1991	0.438275
EUR	Estonia	Male	1992	0.435103
EUR	Estonia	Male	1993	0.432349
EUR	Estonia	Male	1994	0.430468
EUR	Estonia	Male	1995	0.429433
EUR	Estonia	Male	1996	0.429619
EUR	Estonia	Male	1997	0.430663
EUR	Estonia	Male	1998	0.433022
EUR	Estonia	Male	1999	0.436268
EUR	Estonia	Male	2000	0.439866
EUR	Estonia	Male	2001	0.443334
EUR	Estonia	Male	2002	0.446001
EUR	Estonia	Male	2003	0.448041
EUR	Estonia	Male	2004	0.447985
EUR	Estonia	Male	2005	0.445991
EUR	Estonia	Male	2006	0.442182
EUR	Estonia	Male	2007	0.435876
EUR	Estonia	Male	2008	0.427744
EUR	Estonia	Male	2009	0.418052
EUR	Estonia	Male	2010	0.40682
EUR	Estonia	Male	2011	0.394652
EUR	Estonia	Male	2012	0.381866
EUR	Estonia	Male	2013	0.369136
EUR	Estonia	Male	2014	0.356699
EUR	Estonia	Male	2015	0.345745
EUR	Estonia	Male	2016	0.335908
EUR	Estonia	Male	2017	0.327377
EUR	Estonia	Male	2018	0.321247
EUR	Estonia	Male	2019	0.316769
EUR	Latvia	Male	1990	0.539111
EUR	Latvia	Male	1991	0.531997
EUR	Latvia	Male	1992	0.524815
EUR	Latvia	Male	1993	0.517605
EUR	Latvia	Male	1994	0.510635
EUR	Latvia	Male	1995	0.504355
EUR	Latvia	Male	1996	0.499047
EUR	Latvia	Male	1997	0.494821
EUR	Latvia	Male	1998	0.491951
EUR	Latvia	Male	1999	0.490528
EUR	Latvia	Male	2000	0.48968
EUR	Latvia	Male	2001	0.489642
EUR	Latvia	Male	2002	0.490413
EUR	Latvia	Male	2003	0.491544
EUR	Latvia	Male	2004	0.491392
EUR	Latvia	Male	2005	0.491615
EUR	Latvia	Male	2006	0.49185
EUR	Latvia	Male	2007	0.491964
EUR	Latvia	Male	2008	0.491683
EUR	Latvia	Male	2009	0.490901
EUR	Latvia	Male	2010	0.489555
EUR	Latvia	Male	2011	0.48798
EUR	Latvia	Male	2012	0.48594
EUR	Latvia	Male	2013	0.483066
EUR	Latvia	Male	2014	0.479812
EUR	Latvia	Male	2015	0.476633
EUR	Latvia	Male	2016	0.473826
EUR	Latvia	Male	2017	0.471283
EUR	Latvia	Male	2018	0.470401
EUR	Latvia	Male	2019	0.469497
EUR	Lithuania	Male	1990	0.465679
EUR	Lithuania	Male	1991	0.459859
EUR	Lithuania	Male	1992	0.454586
EUR	Lithuania	Male	1993	0.449894
EUR	Lithuania	Male	1994	0.445936
EUR	Lithuania	Male	1995	0.443649
EUR	Lithuania	Male	1996	0.44155
EUR	Lithuania	Male	1997	0.43978
EUR	Lithuania	Male	1998	0.439369
EUR	Lithuania	Male	1999	0.438531
EUR	Lithuania	Male	2000	0.436945
EUR	Lithuania	Male	2001	0.434561
EUR	Lithuania	Male	2002	0.431895
EUR	Lithuania	Male	2003	0.429529
EUR	Lithuania	Male	2004	0.42727
EUR	Lithuania	Male	2005	0.425916
EUR	Lithuania	Male	2006	0.423703
EUR	Lithuania	Male	2007	0.421316
EUR	Lithuania	Male	2008	0.418024
EUR	Lithuania	Male	2009	0.414341
EUR	Lithuania	Male	2010	0.408954
EUR	Lithuania	Male	2011	0.40373
EUR	Lithuania	Male	2012	0.398747
EUR	Lithuania	Male	2013	0.393715
EUR	Lithuania	Male	2014	0.388865
EUR	Lithuania	Male	2015	0.384666
EUR	Lithuania	Male	2016	0.381765
EUR	Lithuania	Male	2017	0.379812
EUR	Lithuania	Male	2018	0.379252
EUR	Lithuania	Male	2019	0.37914
EUR	Republic of Moldova	Male	1990	0.39176
EUR	Republic of Moldova	Male	1991	0.394004
EUR	Republic of Moldova	Male	1992	0.396499
EUR	Republic of Moldova	Male	1993	0.39919
EUR	Republic of Moldova	Male	1994	0.402107
EUR	Republic of Moldova	Male	1995	0.40517
EUR	Republic of Moldova	Male	1996	0.408278
EUR	Republic of Moldova	Male	1997	0.411259
EUR	Republic of Moldova	Male	1998	0.413346
EUR	Republic of Moldova	Male	1999	0.414794
EUR	Republic of Moldova	Male	2000	0.41647
EUR	Republic of Moldova	Male	2001	0.418128
EUR	Republic of Moldova	Male	2002	0.419561
EUR	Republic of Moldova	Male	2003	0.422448
EUR	Republic of Moldova	Male	2004	0.4261
EUR	Republic of Moldova	Male	2005	0.428276
EUR	Republic of Moldova	Male	2006	0.428139
EUR	Republic of Moldova	Male	2007	0.427013
EUR	Republic of Moldova	Male	2008	0.425508
EUR	Republic of Moldova	Male	2009	0.424722
EUR	Republic of Moldova	Male	2010	0.42454
EUR	Republic of Moldova	Male	2011	0.425084
EUR	Republic of Moldova	Male	2012	0.423585
EUR	Republic of Moldova	Male	2013	0.420778
EUR	Republic of Moldova	Male	2014	0.41798
EUR	Republic of Moldova	Male	2015	0.415233
EUR	Republic of Moldova	Male	2016	0.412735
EUR	Republic of Moldova	Male	2017	0.410417
EUR	Republic of Moldova	Male	2018	0.40845
EUR	Republic of Moldova	Male	2019	0.406444
EUR	Russian Federation	Male	1990	0.553126
EUR	Russian Federation	Male	1991	0.555643
EUR	Russian Federation	Male	1992	0.55863
EUR	Russian Federation	Male	1993	0.562225
EUR	Russian Federation	Male	1994	0.566576
EUR	Russian Federation	Male	1995	0.57126
EUR	Russian Federation	Male	1996	0.575733
EUR	Russian Federation	Male	1997	0.579481
EUR	Russian Federation	Male	1998	0.583309
EUR	Russian Federation	Male	1999	0.586674
EUR	Russian Federation	Male	2000	0.58939
EUR	Russian Federation	Male	2001	0.59107
EUR	Russian Federation	Male	2002	0.591418
EUR	Russian Federation	Male	2003	0.590514
EUR	Russian Federation	Male	2004	0.587898
EUR	Russian Federation	Male	2005	0.583359
EUR	Russian Federation	Male	2006	0.577019
EUR	Russian Federation	Male	2007	0.568576
EUR	Russian Federation	Male	2008	0.55835
EUR	Russian Federation	Male	2009	0.546529
EUR	Russian Federation	Male	2010	0.533386
EUR	Russian Federation	Male	2011	0.520227
EUR	Russian Federation	Male	2012	0.507255
EUR	Russian Federation	Male	2013	0.495116
EUR	Russian Federation	Male	2014	0.484452
EUR	Russian Federation	Male	2015	0.475317
EUR	Russian Federation	Male	2016	0.468023
EUR	Russian Federation	Male	2017	0.462223
EUR	Russian Federation	Male	2018	0.458322
EUR	Russian Federation	Male	2019	0.455516
EUR	Ukraine	Male	1990	0.585482
EUR	Ukraine	Male	1991	0.583447
EUR	Ukraine	Male	1992	0.581775
EUR	Ukraine	Male	1993	0.580768
EUR	Ukraine	Male	1994	0.580498
EUR	Ukraine	Male	1995	0.581031
EUR	Ukraine	Male	1996	0.582186
EUR	Ukraine	Male	1997	0.584129
EUR	Ukraine	Male	1998	0.586559
EUR	Ukraine	Male	1999	0.588927
EUR	Ukraine	Male	2000	0.590971
EUR	Ukraine	Male	2001	0.592002
EUR	Ukraine	Male	2002	0.591534
EUR	Ukraine	Male	2003	0.58852
EUR	Ukraine	Male	2004	0.582369
EUR	Ukraine	Male	2005	0.573137
EUR	Ukraine	Male	2006	0.560409
EUR	Ukraine	Male	2007	0.546059
EUR	Ukraine	Male	2008	0.530973
EUR	Ukraine	Male	2009	0.515403
EUR	Ukraine	Male	2010	0.499886
EUR	Ukraine	Male	2011	0.48535
EUR	Ukraine	Male	2012	0.471792
EUR	Ukraine	Male	2013	0.459409
EUR	Ukraine	Male	2014	0.448039
EUR	Ukraine	Male	2015	0.438153
EUR	Ukraine	Male	2016	0.430011
EUR	Ukraine	Male	2017	0.424472
EUR	Ukraine	Male	2018	0.421338
EUR	Ukraine	Male	2019	0.419623
WPA	Brunei Darussalam	Male	1990	0.42843
WPA	Brunei Darussalam	Male	1991	0.418721
WPA	Brunei Darussalam	Male	1992	0.408212
WPA	Brunei Darussalam	Male	1993	0.397148
WPA	Brunei Darussalam	Male	1994	0.385492
WPA	Brunei Darussalam	Male	1995	0.373468
WPA	Brunei Darussalam	Male	1996	0.36114
WPA	Brunei Darussalam	Male	1997	0.348878
WPA	Brunei Darussalam	Male	1998	0.337128
WPA	Brunei Darussalam	Male	1999	0.325969
WPA	Brunei Darussalam	Male	2000	0.315558
WPA	Brunei Darussalam	Male	2001	0.305977
WPA	Brunei Darussalam	Male	2002	0.300376
WPA	Brunei Darussalam	Male	2003	0.296151
WPA	Brunei Darussalam	Male	2004	0.292717
WPA	Brunei Darussalam	Male	2005	0.289575
WPA	Brunei Darussalam	Male	2006	0.286772
WPA	Brunei Darussalam	Male	2007	0.283967
WPA	Brunei Darussalam	Male	2008	0.281246
WPA	Brunei Darussalam	Male	2009	0.278603
WPA	Brunei Darussalam	Male	2010	0.276016
WPA	Brunei Darussalam	Male	2011	0.273726
WPA	Brunei Darussalam	Male	2012	0.272325
WPA	Brunei Darussalam	Male	2013	0.274504
WPA	Brunei Darussalam	Male	2014	0.276124
WPA	Brunei Darussalam	Male	2015	0.277972
WPA	Brunei Darussalam	Male	2016	0.279813
WPA	Brunei Darussalam	Male	2017	0.28162
WPA	Brunei Darussalam	Male	2018	0.283637
WPA	Brunei Darussalam	Male	2019	0.285428
WPA	Japan	Male	1990	0.573739
WPA	Japan	Male	1991	0.567618
WPA	Japan	Male	1992	0.561788
WPA	Japan	Male	1993	0.556144
WPA	Japan	Male	1994	0.55073
WPA	Japan	Male	1995	0.545226
WPA	Japan	Male	1996	0.53929
WPA	Japan	Male	1997	0.532824
WPA	Japan	Male	1998	0.52578
WPA	Japan	Male	1999	0.517874
WPA	Japan	Male	2000	0.508883
WPA	Japan	Male	2001	0.498843
WPA	Japan	Male	2002	0.487643
WPA	Japan	Male	2003	0.475556
WPA	Japan	Male	2004	0.462456
WPA	Japan	Male	2005	0.448476
WPA	Japan	Male	2006	0.434148
WPA	Japan	Male	2007	0.420117
WPA	Japan	Male	2008	0.406535
WPA	Japan	Male	2009	0.393402
WPA	Japan	Male	2010	0.381188
WPA	Japan	Male	2011	0.369999
WPA	Japan	Male	2012	0.359819
WPA	Japan	Male	2013	0.351647
WPA	Japan	Male	2014	0.344823
WPA	Japan	Male	2015	0.339539
WPA	Japan	Male	2016	0.335749
WPA	Japan	Male	2017	0.333339
WPA	Japan	Male	2018	0.333523
WPA	Japan	Male	2019	0.334432
WPA	Republic of Korea	Male	1990	0.567834
WPA	Republic of Korea	Male	1991	0.565888
WPA	Republic of Korea	Male	1992	0.5637
WPA	Republic of Korea	Male	1993	0.561052
WPA	Republic of Korea	Male	1994	0.557749
WPA	Republic of Korea	Male	1995	0.553591
WPA	Republic of Korea	Male	1996	0.548522
WPA	Republic of Korea	Male	1997	0.542822
WPA	Republic of Korea	Male	1998	0.536938
WPA	Republic of Korea	Male	1999	0.530076
WPA	Republic of Korea	Male	2000	0.5226
WPA	Republic of Korea	Male	2001	0.514455
WPA	Republic of Korea	Male	2002	0.505444
WPA	Republic of Korea	Male	2003	0.496302
WPA	Republic of Korea	Male	2004	0.487184
WPA	Republic of Korea	Male	2005	0.478185
WPA	Republic of Korea	Male	2006	0.46935
WPA	Republic of Korea	Male	2007	0.462373
WPA	Republic of Korea	Male	2008	0.45701
WPA	Republic of Korea	Male	2009	0.452092
WPA	Republic of Korea	Male	2010	0.44751
WPA	Republic of Korea	Male	2011	0.442853
WPA	Republic of Korea	Male	2012	0.438395
WPA	Republic of Korea	Male	2013	0.435144
WPA	Republic of Korea	Male	2014	0.431779
WPA	Republic of Korea	Male	2015	0.428808
WPA	Republic of Korea	Male	2016	0.426422
WPA	Republic of Korea	Male	2017	0.42498
WPA	Republic of Korea	Male	2018	0.424818
WPA	Republic of Korea	Male	2019	0.424784
WPA	Singapore	Male	1990	0.301125
WPA	Singapore	Male	1991	0.29511
WPA	Singapore	Male	1992	0.288883
WPA	Singapore	Male	1993	0.282872
WPA	Singapore	Male	1994	0.277046
WPA	Singapore	Male	1995	0.271296
WPA	Singapore	Male	1996	0.266794
WPA	Singapore	Male	1997	0.26213
WPA	Singapore	Male	1998	0.257829
WPA	Singapore	Male	1999	0.254165
WPA	Singapore	Male	2000	0.251253
WPA	Singapore	Male	2001	0.248349
WPA	Singapore	Male	2002	0.246814
WPA	Singapore	Male	2003	0.244476
WPA	Singapore	Male	2004	0.242856
WPA	Singapore	Male	2005	0.241656
WPA	Singapore	Male	2006	0.241037
WPA	Singapore	Male	2007	0.239257
WPA	Singapore	Male	2008	0.238652
WPA	Singapore	Male	2009	0.235106
WPA	Singapore	Male	2010	0.230981
WPA	Singapore	Male	2011	0.228196
WPA	Singapore	Male	2012	0.225403
WPA	Singapore	Male	2013	0.222899
WPA	Singapore	Male	2014	0.219945
WPA	Singapore	Male	2015	0.216778
WPA	Singapore	Male	2016	0.214184
WPA	Singapore	Male	2017	0.210707
WPA	Singapore	Male	2018	0.208301
WPA	Singapore	Male	2019	0.20635
WPA	Australia	Male	1990	0.315924
WPA	Australia	Male	1991	0.310559
WPA	Australia	Male	1992	0.305602
WPA	Australia	Male	1993	0.30065
WPA	Australia	Male	1994	0.295406
WPA	Australia	Male	1995	0.290306
WPA	Australia	Male	1996	0.284773
WPA	Australia	Male	1997	0.279285
WPA	Australia	Male	1998	0.273973
WPA	Australia	Male	1999	0.26897
WPA	Australia	Male	2000	0.264277
WPA	Australia	Male	2001	0.259569
WPA	Australia	Male	2002	0.254644
WPA	Australia	Male	2003	0.249265
WPA	Australia	Male	2004	0.243358
WPA	Australia	Male	2005	0.237016
WPA	Australia	Male	2006	0.23024
WPA	Australia	Male	2007	0.223145
WPA	Australia	Male	2008	0.2161
WPA	Australia	Male	2009	0.208955
WPA	Australia	Male	2010	0.201896
WPA	Australia	Male	2011	0.195268
WPA	Australia	Male	2012	0.188915
WPA	Australia	Male	2013	0.183215
WPA	Australia	Male	2014	0.177984
WPA	Australia	Male	2015	0.173361
WPA	Australia	Male	2016	0.169418
WPA	Australia	Male	2017	0.166815
WPA	Australia	Male	2018	0.165286
WPA	Australia	Male	2019	0.1641
WPA	New Zealand	Male	1990	0.285693
WPA	New Zealand	Male	1991	0.280575
WPA	New Zealand	Male	1992	0.27684
WPA	New Zealand	Male	1993	0.274166
WPA	New Zealand	Male	1994	0.272293
WPA	New Zealand	Male	1995	0.271088
WPA	New Zealand	Male	1996	0.270493
WPA	New Zealand	Male	1997	0.27034
WPA	New Zealand	Male	1998	0.270209
WPA	New Zealand	Male	1999	0.269727
WPA	New Zealand	Male	2000	0.268581
WPA	New Zealand	Male	2001	0.266624
WPA	New Zealand	Male	2002	0.263828
WPA	New Zealand	Male	2003	0.259985
WPA	New Zealand	Male	2004	0.254574
WPA	New Zealand	Male	2005	0.248188
WPA	New Zealand	Male	2006	0.241299
WPA	New Zealand	Male	2007	0.234806
WPA	New Zealand	Male	2008	0.228622
WPA	New Zealand	Male	2009	0.222501
WPA	New Zealand	Male	2010	0.216454
WPA	New Zealand	Male	2011	0.210673
WPA	New Zealand	Male	2012	0.205185
WPA	New Zealand	Male	2013	0.200255
WPA	New Zealand	Male	2014	0.195836
WPA	New Zealand	Male	2015	0.191994
WPA	New Zealand	Male	2016	0.188785
WPA	New Zealand	Male	2017	0.186304
WPA	New Zealand	Male	2018	0.185021
WPA	New Zealand	Male	2019	0.184072
EUR	Andorra	Male	1990	0.419585
EUR	Andorra	Male	1991	0.418372
EUR	Andorra	Male	1992	0.41606
EUR	Andorra	Male	1993	0.414144
EUR	Andorra	Male	1994	0.410927
EUR	Andorra	Male	1995	0.407121
EUR	Andorra	Male	1996	0.403502
EUR	Andorra	Male	1997	0.399903
EUR	Andorra	Male	1998	0.395757
EUR	Andorra	Male	1999	0.391157
EUR	Andorra	Male	2000	0.385912
EUR	Andorra	Male	2001	0.380686
EUR	Andorra	Male	2002	0.375619
EUR	Andorra	Male	2003	0.371676
EUR	Andorra	Male	2004	0.36763
EUR	Andorra	Male	2005	0.362535
EUR	Andorra	Male	2006	0.357977
EUR	Andorra	Male	2007	0.353313
EUR	Andorra	Male	2008	0.348705
EUR	Andorra	Male	2009	0.343687
EUR	Andorra	Male	2010	0.338952
EUR	Andorra	Male	2011	0.332788
EUR	Andorra	Male	2012	0.328601
EUR	Andorra	Male	2013	0.324861
EUR	Andorra	Male	2014	0.321718
EUR	Andorra	Male	2015	0.318816
EUR	Andorra	Male	2016	0.316279
EUR	Andorra	Male	2017	0.314834
EUR	Andorra	Male	2018	0.314126
EUR	Andorra	Male	2019	0.313704
EUR	Austria	Male	1990	0.420689
EUR	Austria	Male	1991	0.422727
EUR	Austria	Male	1992	0.42464
EUR	Austria	Male	1993	0.42664
EUR	Austria	Male	1994	0.428546
EUR	Austria	Male	1995	0.430305
EUR	Austria	Male	1996	0.431386
EUR	Austria	Male	1997	0.432157
EUR	Austria	Male	1998	0.433182
EUR	Austria	Male	1999	0.433391
EUR	Austria	Male	2000	0.431855
EUR	Austria	Male	2001	0.429395
EUR	Austria	Male	2002	0.425942
EUR	Austria	Male	2003	0.421402
EUR	Austria	Male	2004	0.416166
EUR	Austria	Male	2005	0.4102
EUR	Austria	Male	2006	0.403982
EUR	Austria	Male	2007	0.398617
EUR	Austria	Male	2008	0.393524
EUR	Austria	Male	2009	0.38875
EUR	Austria	Male	2010	0.384378
EUR	Austria	Male	2011	0.380534
EUR	Austria	Male	2012	0.376664
EUR	Austria	Male	2013	0.372948
EUR	Austria	Male	2014	0.369353
EUR	Austria	Male	2015	0.36681
EUR	Austria	Male	2016	0.364635
EUR	Austria	Male	2017	0.362786
EUR	Austria	Male	2018	0.36167
EUR	Austria	Male	2019	0.360794
EUR	Belgium	Male	1990	0.410789
EUR	Belgium	Male	1991	0.406822
EUR	Belgium	Male	1992	0.402484
EUR	Belgium	Male	1993	0.397785
EUR	Belgium	Male	1994	0.39291
EUR	Belgium	Male	1995	0.387784
EUR	Belgium	Male	1996	0.382406
EUR	Belgium	Male	1997	0.376996
EUR	Belgium	Male	1998	0.371978
EUR	Belgium	Male	1999	0.36696
EUR	Belgium	Male	2000	0.360975
EUR	Belgium	Male	2001	0.35452
EUR	Belgium	Male	2002	0.347626
EUR	Belgium	Male	2003	0.34021
EUR	Belgium	Male	2004	0.332764
EUR	Belgium	Male	2005	0.325293
EUR	Belgium	Male	2006	0.318025
EUR	Belgium	Male	2007	0.31089
EUR	Belgium	Male	2008	0.304214
EUR	Belgium	Male	2009	0.297718
EUR	Belgium	Male	2010	0.291194
EUR	Belgium	Male	2011	0.284601
EUR	Belgium	Male	2012	0.278196
EUR	Belgium	Male	2013	0.272328
EUR	Belgium	Male	2014	0.2668
EUR	Belgium	Male	2015	0.26151
EUR	Belgium	Male	2016	0.256717
EUR	Belgium	Male	2017	0.252696
EUR	Belgium	Male	2018	0.250539
EUR	Belgium	Male	2019	0.249114
EUR	Cyprus	Male	1990	0.474422
EUR	Cyprus	Male	1991	0.475211
EUR	Cyprus	Male	1992	0.475669
EUR	Cyprus	Male	1993	0.475863
EUR	Cyprus	Male	1994	0.475828
EUR	Cyprus	Male	1995	0.475872
EUR	Cyprus	Male	1996	0.475909
EUR	Cyprus	Male	1997	0.476023
EUR	Cyprus	Male	1998	0.476505
EUR	Cyprus	Male	1999	0.477133
EUR	Cyprus	Male	2000	0.47762
EUR	Cyprus	Male	2001	0.478156
EUR	Cyprus	Male	2002	0.47882
EUR	Cyprus	Male	2003	0.4801
EUR	Cyprus	Male	2004	0.481377
EUR	Cyprus	Male	2005	0.482587
EUR	Cyprus	Male	2006	0.4836
EUR	Cyprus	Male	2007	0.484008
EUR	Cyprus	Male	2008	0.483689
EUR	Cyprus	Male	2009	0.482453
EUR	Cyprus	Male	2010	0.479678
EUR	Cyprus	Male	2011	0.476201
EUR	Cyprus	Male	2012	0.472024
EUR	Cyprus	Male	2013	0.467728
EUR	Cyprus	Male	2014	0.463483
EUR	Cyprus	Male	2015	0.459452
EUR	Cyprus	Male	2016	0.455666
EUR	Cyprus	Male	2017	0.452304
EUR	Cyprus	Male	2018	0.450161
EUR	Cyprus	Male	2019	0.448196
EUR	Denmark	Male	1990	0.445891
EUR	Denmark	Male	1991	0.439175
EUR	Denmark	Male	1992	0.432636
EUR	Denmark	Male	1993	0.426106
EUR	Denmark	Male	1994	0.419418
EUR	Denmark	Male	1995	0.411882
EUR	Denmark	Male	1996	0.403715
EUR	Denmark	Male	1997	0.394901
EUR	Denmark	Male	1998	0.385828
EUR	Denmark	Male	1999	0.376089
EUR	Denmark	Male	2000	0.365914
EUR	Denmark	Male	2001	0.355058
EUR	Denmark	Male	2002	0.344042
EUR	Denmark	Male	2003	0.33268
EUR	Denmark	Male	2004	0.321513
EUR	Denmark	Male	2005	0.310509
EUR	Denmark	Male	2006	0.299434
EUR	Denmark	Male	2007	0.288986
EUR	Denmark	Male	2008	0.27925
EUR	Denmark	Male	2009	0.269846
EUR	Denmark	Male	2010	0.261082
EUR	Denmark	Male	2011	0.253127
EUR	Denmark	Male	2012	0.24602
EUR	Denmark	Male	2013	0.240006
EUR	Denmark	Male	2014	0.234915
EUR	Denmark	Male	2015	0.230911
EUR	Denmark	Male	2016	0.227935
EUR	Denmark	Male	2017	0.226048
EUR	Denmark	Male	2018	0.226086
EUR	Denmark	Male	2019	0.226523
EUR	Finland	Male	1990	0.343582
EUR	Finland	Male	1991	0.340419
EUR	Finland	Male	1992	0.336991
EUR	Finland	Male	1993	0.333531
EUR	Finland	Male	1994	0.329912
EUR	Finland	Male	1995	0.326604
EUR	Finland	Male	1996	0.323478
EUR	Finland	Male	1997	0.32081
EUR	Finland	Male	1998	0.318038
EUR	Finland	Male	1999	0.314793
EUR	Finland	Male	2000	0.310678
EUR	Finland	Male	2001	0.305824
EUR	Finland	Male	2002	0.300948
EUR	Finland	Male	2003	0.295691
EUR	Finland	Male	2004	0.290433
EUR	Finland	Male	2005	0.285065
EUR	Finland	Male	2006	0.27962
EUR	Finland	Male	2007	0.274397
EUR	Finland	Male	2008	0.269554
EUR	Finland	Male	2009	0.265094
EUR	Finland	Male	2010	0.261231
EUR	Finland	Male	2011	0.257677
EUR	Finland	Male	2012	0.254817
EUR	Finland	Male	2013	0.252041
EUR	Finland	Male	2014	0.249452
EUR	Finland	Male	2015	0.247739
EUR	Finland	Male	2016	0.24652
EUR	Finland	Male	2017	0.24601
EUR	Finland	Male	2018	0.246775
EUR	Finland	Male	2019	0.247586
EUR	France	Male	1990	0.445181
EUR	France	Male	1991	0.439997
EUR	France	Male	1992	0.434326
EUR	France	Male	1993	0.428438
EUR	France	Male	1994	0.422786
EUR	France	Male	1995	0.417126
EUR	France	Male	1996	0.411806
EUR	France	Male	1997	0.406788
EUR	France	Male	1998	0.402881
EUR	France	Male	1999	0.399276
EUR	France	Male	2000	0.39588
EUR	France	Male	2001	0.392646
EUR	France	Male	2002	0.389619
EUR	France	Male	2003	0.38629
EUR	France	Male	2004	0.383261
EUR	France	Male	2005	0.380522
EUR	France	Male	2006	0.378087
EUR	France	Male	2007	0.376243
EUR	France	Male	2008	0.374887
EUR	France	Male	2009	0.373809
EUR	France	Male	2010	0.37276
EUR	France	Male	2011	0.371686
EUR	France	Male	2012	0.37086
EUR	France	Male	2013	0.370261
EUR	France	Male	2014	0.369664
EUR	France	Male	2015	0.369157
EUR	France	Male	2016	0.368845
EUR	France	Male	2017	0.368762
EUR	France	Male	2018	0.368835
EUR	France	Male	2019	0.368601
EUR	Germany	Male	1990	0.377117
EUR	Germany	Male	1991	0.376586
EUR	Germany	Male	1992	0.37634
EUR	Germany	Male	1993	0.376478
EUR	Germany	Male	1994	0.376659
EUR	Germany	Male	1995	0.376647
EUR	Germany	Male	1996	0.377196
EUR	Germany	Male	1997	0.377419
EUR	Germany	Male	1998	0.377139
EUR	Germany	Male	1999	0.375766
EUR	Germany	Male	2000	0.373149
EUR	Germany	Male	2001	0.369539
EUR	Germany	Male	2002	0.36498
EUR	Germany	Male	2003	0.359111
EUR	Germany	Male	2004	0.353129
EUR	Germany	Male	2005	0.347228
EUR	Germany	Male	2006	0.340985
EUR	Germany	Male	2007	0.335004
EUR	Germany	Male	2008	0.329707
EUR	Germany	Male	2009	0.324702
EUR	Germany	Male	2010	0.320267
EUR	Germany	Male	2011	0.31623
EUR	Germany	Male	2012	0.312436
EUR	Germany	Male	2013	0.308894
EUR	Germany	Male	2014	0.305976
EUR	Germany	Male	2015	0.303476
EUR	Germany	Male	2016	0.301462
EUR	Germany	Male	2017	0.300102
EUR	Germany	Male	2018	0.299503
EUR	Germany	Male	2019	0.299014
EUR	Greece	Male	1990	0.54116
EUR	Greece	Male	1991	0.535823
EUR	Greece	Male	1992	0.530769
EUR	Greece	Male	1993	0.526185
EUR	Greece	Male	1994	0.522141
EUR	Greece	Male	1995	0.519357
EUR	Greece	Male	1996	0.515984
EUR	Greece	Male	1997	0.511729
EUR	Greece	Male	1998	0.508239
EUR	Greece	Male	1999	0.505205
EUR	Greece	Male	2000	0.502183
EUR	Greece	Male	2001	0.499557
EUR	Greece	Male	2002	0.497495
EUR	Greece	Male	2003	0.495854
EUR	Greece	Male	2004	0.494303
EUR	Greece	Male	2005	0.492657
EUR	Greece	Male	2006	0.490869
EUR	Greece	Male	2007	0.488451
EUR	Greece	Male	2008	0.485717
EUR	Greece	Male	2009	0.482352
EUR	Greece	Male	2010	0.478554
EUR	Greece	Male	2011	0.474305
EUR	Greece	Male	2012	0.470106
EUR	Greece	Male	2013	0.46578
EUR	Greece	Male	2014	0.460844
EUR	Greece	Male	2015	0.455919
EUR	Greece	Male	2016	0.451263
EUR	Greece	Male	2017	0.447195
EUR	Greece	Male	2018	0.444297
EUR	Greece	Male	2019	0.441374
EUR	Iceland	Male	1990	0.324873
EUR	Iceland	Male	1991	0.319509
EUR	Iceland	Male	1992	0.313889
EUR	Iceland	Male	1993	0.307911
EUR	Iceland	Male	1994	0.301642
EUR	Iceland	Male	1995	0.295076
EUR	Iceland	Male	1996	0.288081
EUR	Iceland	Male	1997	0.280588
EUR	Iceland	Male	1998	0.272892
EUR	Iceland	Male	1999	0.264835
EUR	Iceland	Male	2000	0.256561
EUR	Iceland	Male	2001	0.248452
EUR	Iceland	Male	2002	0.240309
EUR	Iceland	Male	2003	0.232092
EUR	Iceland	Male	2004	0.223917
EUR	Iceland	Male	2005	0.216044
EUR	Iceland	Male	2006	0.20846
EUR	Iceland	Male	2007	0.201065
[truncated: 3,822 more rows]

## Sheet: Table 4
Table 4. Cigarette affordability (RIP).
COUNTRY	1990	1991	1992	1993	1994	1995	1996	1997	1998	1999	2000	2001	2002	2003	2004	2005	2006	2007	2008	2009	2010	2011	2012	2013	2014	2015	2016	2017	2018	2019
Albania	11.3758	14.8997	18.628	17.2269	15.5776	11.4795	9.46367	10.0733	9.65562	9.10894	8.35955	7.64963	7.35121	6.59271	5.72441	5.02881	4.60062	4.07305	3.54547	3.53515	3.52483	3.61214	3.69946	3.92032	4.14118	4.31259	4.48401	4.32797	4.17193	4.04677
Algeria	5.33298	5.9251	6.06994	6.41243	6.66393	6.83855	6.91727	6.94406	6.86452	6.89076	6.73728	6.54636	6.41243	6.03283	5.49774	4.93033	4.55702	3.37478	2.19253	2.37138	2.55023	2.2582	1.96617	2.6858	3.40544	4.14495	4.88447	5.43497	5.98547	6.16503
Andorra																		0.376984	0.753968	0.776972	0.799975	0.918733	1.03749	1.06772	1.09794	1.06892	1.03989	1.11462	1.18935	1.22503
Angola	10.2238	7.31997	8.06293	10.658	16.9192	14.2961	17.2269	14.1092	14.8997	16.9192	16.0787	15.3425	12.0396	10.8025	8.78804	7.35121	6.24491	3.93875	1.63259	1.84069	2.04879	2.5222	2.99562	3.30605	3.61648	3.73287	3.84926	4.25233	4.65539	4.79505
Antigua and Barbuda	2.87183	2.77531	2.72274	2.6233	2.53312	2.58917	2.49023	2.42866	2.39939	2.34931	2.28188	2.31561	2.34218	2.22684	2.12025	2.02165	1.89988	1.67883	1.45779	1.6131	1.7684	1.74357	1.71874	1.88192	2.0451	1.93843	1.83175	1.76356	1.69538	1.64451
Argentina	2.41	2.28	1.85	1.79	1.67	1.69	1.62	1.65	1.63	1.74	1.75	2.29	1.93	2.12	2.4	2.19	1.79	1.55187	1.31374	1.31654	1.31934	1.29249	1.26564	1.3084	1.35116	1.74046	2.12975	2.04596	1.96216	2.02103
Armenia	17.987	17.425	17.5502	16.0787	15.1167	13.7544	12.9638	12.4132	12.0396	11.8068	11.2745	10.8025	10.0733	9.05325	8.02285	6.86452	5.8561	5.01592	4.17574	4.44538	4.71502	4.44589	4.17676	3.94308	3.7094	3.62528	3.54115	3.42604	3.31092	3.2116
Australia	0.97	0.99	1.09	1.32	1.3	1.4	1.41	1.48	1.52	1.52	1.57	1.67	1.6	1.61	1.63	1.72	1.67	1.67138	1.67276	1.81368	1.9546	2.0105	2.0664	2.28355	2.5007	2.75645	3.01219	2.88781	2.76343	2.84633
Austria	1.12	1.1	1.09	1.18	1.17	1.24	1.27	1.21	1.19	1.22	1.2	1.2	1.23	1.27	1.26	1.27	1.12	1.0699	1.01979	1.07503	1.13027	1.16011	1.18996	1.22347	1.25698	1.24694	1.23689	1.24922	1.26155	1.2994
Azerbaijan									2.3	2.11	2.56	2.29	4.72	4.03	3.41	2.34	3.34	2.43562	1.53123	1.5072	1.48318	1.66942	1.85567	2.05197	2.24827	3.37401	4.49976	3.01936	1.53895	1.49278
Bahamas	2.07599	2.13337	2.10948	2.13558	2.10415	1.86453	1.74745	1.7975	1.69329	1.36958	1.30112	1.29537	1.27771	1.26202	1.22373	1.19298	1.18866	1.02475	0.860838	0.889412	0.917986	1.28047	1.64295	1.97196	2.30097	2.54251	2.78405	2.78684	2.78963	2.87332
Bahrain	1.55	1.24	1.24	1.03	1.03	0.96	0.97	1.17	1.38	1.45	1.23	1.15	1.1	1.06	0.95	0.82	0.8014	0.7458	0.686754	0.790306	0.893858	0.969758	1.04566	1.0464	1.04714	1.40474	1.76234	1.88358	2.00482	2.06497
Bangladesh																			3.32827	3.1636	2.99893	3.42104	3.84315	3.5815	3.31985	3.83743	4.355	4.93244	5.50988	5.67517
Barbados	2.69537	2.70162	2.72488	2.67685	2.6137	2.55263	2.49023	2.43338	2.37694	2.31975	2.19645	2.21455	2.21211	2.13668	2.03414	1.94735	1.8676	2.51601	3.16442	3.26105	3.35768	3.37977	3.40187	3.75854	4.11521	4.22948	4.34375	4.16605	3.98835	3.8687
Belarus	3.1258	3.087	3.0281	3.154	3.36993	5.60044	6.94406	6.91727	6.83855	7.22836	7.31997	7.58049	7.31997	6.63996	5.61554	4.82681	4.23026	2.43126	0.632258	0.636574	0.640891	0.584026	0.527162	0.677765	0.828369	0.894341	0.960313	0.931852	0.903391	0.930493
Belgium	0.93	0.87	0.91	1.1	1.17	1.22	1.23	1.17	1.16	1.16	1.15	1.16	1.14	1.27	1.22	1.32	1.26	1.25632	1.25264	1.34515	1.43766	1.47101	1.50437	1.56121	1.61804	1.6541	1.69015	1.6782	1.66625	1.71624
Belize	5.48349	5.26818	4.96257	4.84704	4.85724	4.77721	4.75776	4.74811	4.85724	4.75776	4.51452	4.53139	4.47308	4.30226	4.20236	4.16143	4.08271	4.98318	5.88364	5.83706	5.79047	5.60222	5.41397	5.32549	5.237	5.20007	5.16314	4.65196	4.14077	4.01655
Benin	15.8228	15.5776	15.8228	15.5776	16.9192	16.0787	16.3462	15.5776	15.8228	14.8997	13.5859	12.82	12.82	11.9217	10.6282	9.92872	9.65562	11.635	13.6145	13.4695	13.3245	12.506	11.6875	11.1946	10.7016	10.6794	10.6571	10.2446	9.83202	9.53705
Bolivia (Plurnational State of)	10.7144	10.5439	10.3013	10.1478	10.0003	9.72198	9.40195	9.10894	8.89157	8.94459	8.94459	9.10894	9.28172	9.34131	9.10894	8.73748	8.31537	6.34502	4.37467	4.34542	4.31617	4.34639	4.37662	4.50447	4.63233	4.87144	5.11055	4.80894	4.50732	4.3721
Bosnia and Herzegovina							10.3805	8.78804	7.47989	7.25855	6.9985	6.71259	6.32717	5.82241	5.06284	4.48953	4.23731	3.62505	3.01279	3.19515	3.37751	3.63869	3.89987	4.36607	4.83227	5.06265	5.29303	5.57018	5.84733	6.02275
Botswana	4.9197	4.58305	4.41676	4.36998	4.68203	4.42468	4.48953	4.36998	4.46492	4.51452	4.49782	4.42468	4.71004	4.33953	3.97186	3.47289	3.27835	3.92832	4.57829	4.36846	4.15864	4.45634	4.75404	4.4088	4.06355	4.23029	4.39704	4.5283	4.65956	4.79935
Brazil	2.47	2.11	3.53	4.82	4.51	2.74	2.91	2.7	2.67	2.57	2.36	2.13	2.18	2.37	2.13	2.26	2.07	1.77444	1.47888	1.55734	1.6358	1.69715	1.75849	1.88803	2.01758	2.03637	2.05517	1.78819	1.52121	1.47557
Brunei Darussalam	2.01784	1.91865	1.79889	1.80799	1.80377	1.76371	1.72971	1.72909	1.85239	1.88159	1.83311	1.73852	1.67412	1.63748	1.52991	1.40605	1.2671	0.818726	0.370352	0.416969	0.463586	0.852027	1.24047	1.39456	1.54865	1.69926	1.84987	1.91722	1.98457	2.04411
Bulgaria	5.49774	6.66393	7.16899	7.75661	7.79318	6.91727	6.73728	7.08235	7.13979	7.02615	6.56942	6.32717	5.94269	5.33298	4.59181	4.04484	3.76239	3.39715	3.03192	3.5836	4.13529	4.10986	4.08444	4.06593	4.04742	3.87217	3.69692	3.58486	3.47279	3.3686
Burkina Faso	16.9192	16.0787	15.8228	16.0787	18.628	19.9062	19.9062	19.9062	19.9062	19.029	19.029	18.628	19.029	17.2269	15.3425	13.9287	13.4228	16.5099	19.5969	18.5702	17.5435	16.0391	14.5347	14.4512	14.3678	16.2231	18.0785	18.3141	18.5497	19.1062
Burundi	21.4536	21.4536	22.0461	24.1288	25.8517	26.8475	27.9544	26.8475	26.8475	27.9544	29.1943	29.1943	29.1943	30.5953	30.5953	27.9544	26.8475	26.3466	25.8458	26.959	28.0723	25.1228	22.1732	28.55	34.9267	33.6878	32.4488	30.7063	28.9638	28.0949
Cabo Verde	9.40195	9.34131	8.63869	7.9833	7.58049	7.22836	7.41479	7.41479	7.47989	7.35121	7.22836	7.41479	7.58049	6.91727	6.06994	5.63075	5.42744	5.95196	6.47648	6.4052	6.33392	6.19496	6.05599	6.04918	6.04237	5.90555	5.76873	5.55693	5.34514	5.18479
Cambodia																			4.09263	4.18086	4.26909	4.36356	4.45803	4.2727	4.08736	3.98555	3.88374	3.58241	3.28107	3.18264
Cameroon	7.1453	7.17	7.71	7.04	12.96	11.75	13.95	15.7	14.74	14.15	12.36	15.03	14.27	19.89	23.09	22.19	20.9	14.5473	8.1947	8.04062	7.88654	7.55358	7.22061	6.87253	6.52446	6.32315	6.12184	5.98672	5.8516	5.67606
Canada	1.62	1.91	2	2	1.32	1.34	1.27	1.3	1.33	1.24	1.27	1.29	1.88	1.91	1.88	1.8	1.76	1.66913	1.57826	1.67552	1.77278	1.69414	1.61551	1.632	1.64848	1.73921	1.82994	1.89385	1.95776	2.01649
Central African Republic																		7.06101	14.122	13.9598	13.7976	16.3859	18.9741	23.447	27.9198	26.7761	25.6324	24.2627	22.8929	22.2061
Chad															16.626	13.7544	12.82	11.6385	10.4571	10.0591	9.66117	9.07074	8.48031	9.95355	11.4268	13.1426	14.8584	17.7027	20.5471	21.1635
Chile	2.74	2.32	2.54	2.74	2.38	2.24	2.48	2.26	2.47	2.46	3.23	3.04	2.89	3.12	2.76	2.45	2.13	2.02056	1.91112	1.8656	1.82008	2.00778	2.19548	2.11764	2.03979	2.19089	2.34199	2.49614	2.6503	2.72981
China																			2.67197	2.57093	2.46988	2.55832	2.64677	2.55042	2.45407	2.41739	2.38071	2.30037	2.22003	2.15343
Colombia	4.83	5.13	5.29	4.26	2.24	2.4	2.4	2.1	2.53	2.82	2.98	4.36	3.38	3.1	2.97	2.99	2.71	2.18165	1.6533	1.61421	1.57512	1.5812	1.58728	1.56801	1.54875	1.5435	1.53826	1.77724	2.01621	2.0767
Comoros	8.94459	9.10894	8.35955	8.44986	9.59047	9.72198	10.2238	10.1478	10.6282	10.8926	10.6282	10.8926	11.0791	10.1478	9.10894	8.40438	8.22886	13.2685	18.3082	17.654	16.9999	16.4303	15.8606	15.4382	15.0157	18.5668	22.1179	21.7361	21.3543	21.9949
Congo	9.22314	9.05325	8.54286	9.34131	10.3805	13.5859	13.7544	12.0396	12.1607	13.4228	12.2852	11.5859	11.1757	10.8926	10.3013	8.27181	6.71259	5.26612	3.81966	3.41307	3.00648	2.8811	2.75573	3.118	3.48027	4.72668	5.9731	5.2809	4.5887	4.45104
Cook Islands																		2.7993	5.59859	5.70706	5.81553	6.07402	6.33252	7.70557	9.07863	9.24378	9.40893	8.83546	8.26198	8.01412
Costa Rica	3.04	4.13	3.31	2.17	2.56	2.31	2.38	2.01	1.91	1.57	1.56	2.63	2.37	3.99	3.48	3.02	3.0856	2.6824	2.05037	1.9547	1.85903	2.22914	2.59925	2.70783	2.8164	2.74841	2.68042	2.71999	2.75957	2.84236
Côte d'Ivoire	17.22	17.68	13.72	13.35	15.53	13.44	12.22	11.39	10.61	10.38	11.27	11.02	11.91	11.03	15.3	12.86	12.12	12.4519	12.7839	12.3144	11.8449	11.5403	11.2358	10.2502	9.26465	8.58101	7.89738	7.48137	7.06536	6.8534
Croatia									2.78	3.21	3.25	2.95	2.7	2.5863	2.1265	2.0169	1.9541	1.93334	1.91259	2.16434	2.41609	2.49815	2.58021	2.75999	2.93978	2.89549	2.8512	2.7707	2.6902	2.6095
Cuba	4.99539	5.37291	5.67706	6.12678	5.66151	5.1092	4.93033	5.16879	5.5121	5.29384	5.02881	4.87782	4.81678	4.55702	4.25152	3.94832	3.64932	8.33453	13.0197	12.8034	12.587	11.7402	10.8933	10.4109	9.92838	9.36016	8.79193	8.32082	7.8497	7.61421
Cyprus	2.39485	2.37105	2.16831	2.17409	2.09569	1.98537	1.89426	1.863	1.77635	1.85844	1.87069	1.87146	1.84565	1.69921	1.51794	1.37492	1.3236	1.23774	1.15187	1.17442	1.19696	1.42777	1.65859	1.80397	1.94935	1.95248	1.95561	1.9355	1.91539	1.85793
Czechia	2.73	2.37	2.68	2.68	2.27	1.9	1.72	2.16	1.8	1.98	1.83	1.91	1.66	1.62	1.72	1.69	1.59	1.47614	1.36229	1.51284	1.66339	1.71148	1.75957	1.75708	1.75459	1.80696	1.85932	1.87952	1.89973	1.95672
Denmark	1.65	1.58	1.53	1.56	1.49	1.46	1.43	1.41	1.39	1.34	1.28	1.28	1.31	1.28	1.1	1.03	1.03	1.00134	0.97268	1.05176	1.13083	1.15439	1.17794	1.21385	1.24976	1.23263	1.21551	1.18562	1.15574	1.12107
Djibouti																		4.09772	8.19544	8.40437	8.61331	8.00134	7.38936	7.02283	6.6563	6.28534	5.91437	5.88012	5.84587	5.67049
Dominica	4.82681	4.68203	4.47308	4.30965	4.25152	4.09555	3.98977	3.91941	3.81459	3.81459	3.80399	3.67792	3.77784	3.58036	3.46467	3.42433	3.26084	2.63321	2.00558	1.9319	1.85823	2.0749	2.29157	2.19986	2.10816	2.02279	1.93743	2.21047	2.48351	2.55801
Dominican Republic	9.59047	8.63869	7.38282	6.66393	6.36941	5.96043	5.61554	5.3462	5.2303	5.12097	4.96257	4.89864	4.74811	5.00647	5.0975	4.60948	4.14803	4.86631	5.5846	5.65997	5.73534	5.50496	5.27459	5.21333	5.15207	4.84286	4.53365	4.82932	5.12499	5.27874
Ecuador	8.58	7.43	5.67	7.47	7.03	5.8	4.46	3.64	2.8	3.89	6.18	8.81	7.63	6.73	5.99	5.44	4.93	4.45681	3.98362	3.82638	3.66913	4.12941	4.58968	4.73694	4.8842	6.74225	8.6003	8.58513	8.56997	8.82707
Egypt																		1.09856	2.19712	2.33963	2.48214	2.71716	2.95217	3.10425	3.25634	3.29274	3.32915	3.41361	3.49807	3.60301
El Salvador	9.40195	9.22314	8.54286	8.06293	7.61485	7.02615	6.73728	6.50088	6.36941	6.24491	6.06994	5.97831	5.89033	5.67706	5.46933	5.26818	5.08588	4.92078	4.75569	5.29958	5.84348	5.75745	5.67143	5.61622	5.56101	5.43187	5.30273	6.22718	7.15163	7.36617
Equatorial Guinea																3.98977	2.59478	1.48339	0.372013	0.40161	0.431208	0.376641	0.322075	0.342035	0.361995	0.488501	0.615006	0.604261	0.593515	0.61132
Estonia											3.83603	3.75727	3.60752	3.18015	2.71636	2.3323	2.11484	1.88987	1.6649	1.75503	1.84516	2.0657	2.28625	2.30766	2.32907	2.34946	2.36986	2.31383	2.25779	2.19006
Eswatini	7.61485	7.41479	6.7874	6.76222	6.7874	6.22479	6.01451	5.96043	6.39083	6.41243	6.54636	6.47846	6.7874	6.47846	5.63075	4.57433	4.3932	7.40757	10.4219	9.67116	8.92039	8.73081	8.54124	8.34361	8.14599	7.79709	7.4482	7.27815	7.10811	6.89487
Fiji	6.28567	6.28567	5.90764	5.74044	5.52656	5.21784	4.98439	5.07432	5.4413	5.35951	5.52656	5.66151	5.63075	5.28097	4.62733	4.19546	4.18176	5.53713	6.8925	7.15954	7.42659	8.05544	8.68429	8.33142	7.97855	9.4577	10.9369	11.362	11.7872	12.1409
Finland	1.6	1.8	1.54	1.43	1.57	1.5	1.51	1.42	1.42	1.47	1.41	1.36	1.37	1.4	1.34	1.35	1.26	1.18683	1.11367	1.17464	1.2356	1.27903	1.32246	1.38644	1.45041	1.50215	1.55389	1.63222	1.71054	1.76186
France	0.49	0.47	0.53	0.66	0.86	0.85	1.12	1.09	1.04	1.11	1.12	1.15	1.19	1.32	1.64	1.6	1.6	1.62644	1.65287	1.70722	1.76158	1.82135	1.88113	1.98299	2.08486	2.05633	2.0278	2.11897	2.21013	2.27644
Gabon	2.512	2.53	2.69	2.68	2.33	3.89	3.4	3.27	3.95	3.73	3.03	3.23	3.3	3.2514	3.1563	2.9536	2.7156	2.43375	2.1519	2.20806	2.26422	2.12161	1.979	2.02872	2.07844	2.23023	2.38201	2.27362	2.16522	2.10026
Gambia			12.9638	10.8025	10.9848	10.9848	10.8926	10.9848	11.2745	11.4795	11.6949	12.4132	14.2961	15.3425	13.7544	12.9638	11.4795	7.95872	4.43791	4.07147	3.70503	4.81356	5.92208	8.43598	10.9499	11.9162	12.8826	14.8794	16.8762	17.3825
Georgia	5.8974	5.0258	5.48349	6.68814	10.3805	12.5449	11.1757	9.92872	9.59047	9.78959	10.1478	10.2238	9.78959	8.89157	7.90576	6.91727	6.05131	4.93679	3.82227	3.62212	3.42197	3.10382	2.78568	2.80017	2.81467	2.76693	2.7192	3.01041	3.30163	3.40068
Germany	1.15	1.12	1.08	1.15	1.12	1.12	1.11	1.03	1.03	1.06	1.07	1.14	1.18	1.2	1.25	1.43	1.46	1.47181	1.48362	1.51157	1.53951	1.53708	1.53465	1.52156	1.50847	1.53609	1.56372	1.56167	1.55962	1.60641
Ghana	15.1167	14.8997	14.4898	14.6909	15.8228	15.8228	15.5776	15.3425	15.3425	15.3425	16.626	17.8904	19.029	17.2269	15.5776	13.9287	11.9217	11.5605	11.1993	10.7468	10.2943	8.45665	6.61899	6.20072	5.78245	7.00203	8.22162	7.08843	5.95525	5.77659
Greece	1.98	2.18	2.05	1.79	1.78	1.63	1.81	1.57	1.57	1.64	1.28	1.55	1.53	1.59	1.48	1.38	1.42	1.39562	1.37125	1.47272	1.5742	1.85977	2.14534	2.29589	2.44645	2.46132	2.47619	2.58663	2.69708	2.77799
Grenada	4.79689	4.60948	4.52294	4.53989	4.46492	4.38542	4.2444	4.13474	3.93091	3.75727	3.6121	3.65878	3.59387	3.33248	3.31054	2.9146	2.97258	2.88437	2.79615	3.2837	3.77125	3.65998	3.5487	3.39423	3.23976	3.2355	3.23124	3.1096	2.98796	2.89832
Guatemala	5.57	6.93	5.17	8.16	7.18	6.56	5.77	5.8	5.16	5.4	5.59	5.55	6.43	6.68	6.8	6.26	5.77	5.25197	4.73394	5.35153	5.96912	5.69272	5.41632	5.51375	5.61118	5.4272	5.24322	5.53587	5.82851	6.00337
Guinea																			6.43742	5.98687	5.53633	6.0967	6.65707	6.39462	6.13218	5.90875	5.68532	5.61115	5.53698	5.37087
Guinea-Bissau															15.5776	14.4898	14.2961	12.6374	10.9787	10.698	10.4173	9.73817	9.05901	9.11705	9.17509	10.5412	11.9072	11.262	10.6167	10.9352
Guyana							9.85849	9.46367	9.5265	9.65562	9.46367	9.5265	9.46367	9.16556	8.68771	8.40438	7.0541	5.81973	4.58537	4.74774	4.9101	4.39936	3.88862	3.74796	3.60731	3.67391	3.74051	3.77568	3.81086	3.92518
Honduras	8.31537	9.16556	9.22314	9.10894	9.5265	9.40195	9.59047	9.34131	9.34131	9.22314	8.73748	8.59041	8.49602	8.22886	7.90576	7.61485	7.38282	6.18116	4.9795	5.87455	6.7696	6.95476	7.13992	7.02627	6.91262	7.10194	7.29125	7.30064	7.31003	7.52933
Hungary	1.59	1.29	1.41	1.75	1.47	1.67	1.44	1.49	2.19	1.93	1.7	1.58	1.45	1.52	1.85	2.01	1.99	2.04484	2.09968	2.17269	2.24569	2.43055	2.6154	2.82296	3.03052	3.1139	3.19727	3.08765	2.97804	2.8887
Iceland	1.5036	1.552	1.5614	1.6047	1.53158	1.5247	1.5614	1.58736	1.5867	1.59	1.53	1.52	1.58	1.7	1.62	1.66	1.52	1.43434	1.34868	1.53105	1.71342	1.72875	1.74409	1.83939	1.9347	1.82649	1.71829	1.71532	1.71235	1.66098
India															15.89	15.8	14.48	13.2522	12.0244	11.4108	10.7972	11.4772	12.1572	13.0863	14.0154	13.7394	13.4635	13.4756	13.4878	13.0831
Indonesia	7.75	8.46	7.61	7.81	7.21	6.79	6.61	4.1	9.46	9.26	8.9	7.93	7.27	8	6.26	5.7	5.01	5.17135	5.33269	4.93833	4.54397	4.6458	4.74763	4.56074	4.37384	4.44588	4.51791	4.61537	4.71283	4.85421
Iran (Islamic Republic of)										3.3	4.17	3.65	2.69	2.36	1.89	1.58	1.34	1.10975	0.879504	0.79186	0.704215	0.978451	1.25269	1.14901	1.04533	1.09183	1.13833	1.48573	1.83314	1.88813
Iraq	2.81192	41.9501	51.0865	58.2179	45.9132	29.1943	15.3425	10.4613	9.28172	7.61485	6.71259	6.41243	7.19851	9.72198	7.35121	7.16899	6.22479	3.58095	0.9371	0.946174	0.955248	0.797991	0.640735	0.649353	0.657971	0.799174	0.940378	0.835265	0.730153	0.708249
Ireland	2.38	2.45	2.51	2.41	2.41	2.27	2.25	2.13	1.79	1.64	1.72	1.59	1.55	1.65	1.64	1.59	1.45	1.69303	1.93606	2.13244	2.32883	2.36083	2.39282	2.34508	2.29734	2.09296	1.88858	1.90647	1.92435	1.86662
Israel	0.89	0.92	0.95	1.07	0.96	1.03	0.99	1.06	1.03	1.05	1.02	1.37	1.6	1.46	1.43	1.5	1.53691	1.66475	1.79258	1.8124	1.83221	1.83267	1.83312	2.03285	2.23258	2.36245	2.49232	2.46844	2.44455	2.51789
Italy	1.07	1.06	0.94	1.12	1.04	0.89	1.14	1.03	1.01	1.03	0.98	0.98	0.96	0.97	1.17	1.2	1.27	1.28605	1.30211	1.33948	1.37685	1.62082	1.86479	1.86934	1.87389	1.87529	1.87668	1.88788	1.89908	1.95605
Jamaica	6.32717	6.39083	6.68814	6.18508	6.10767	5.4413	5.14473	4.87782	4.74811	4.53989	4.44066	4.44066	4.43265	4.2876	4.14137	4.04484	3.87434	7.45629	11.0382	12.4158	13.7933	13.8499	13.9066	14.2149	14.5233	15.2168	15.9102	16.7453	17.5805	18.1079
Japan	0.62	0.59	0.57	0.57	0.57	0.56	0.55	0.57	0.58	0.64	0.65	0.64	0.66	0.7	0.7	0.69	0.68	0.707837	0.735674	0.750349	0.765025	0.910803	1.05658	1.06014	1.06371	1.05051	1.03731	1.01802	0.998729	0.968767
Jordan	5.94	6.21	5.69	6.84	6.34	6.05	6.16	4.34	4.34	4.46	5.6	5.41	5.19	5	4.58	4.8	5.28	4.40881	3.53761	3.58718	3.63675	3.81966	4.00257	4.07918	4.1558	4.3174	4.479	5.57581	6.67263	6.8728
Kazakhstan																			0.896047	0.824822	0.753597	0.731185	0.708773	0.815337	0.9219	1.01434	1.10678	1.10819	1.10961	1.14289
Kenya																			11.8195	11.9836	12.1478	10.3718	8.59583	8.27745	7.95906	8.0861	8.21314	7.51827	6.82339	6.61869
Kiribati																			37.5706	38.1614	38.7522	33.2089	27.6656	26.9774	26.2892	26.9441	27.599	26.8881	26.1771	25.3918
Kuwait	1.1598	1.18	0.9814	0.8632	0.8452	0.78	0.7	0.75	0.87	0.78	0.64	0.72	0.91	0.79	0.66	0.51	0.49587	0.452081	0.408292	0.458622	0.508951	0.5084	0.50785	0.581188	0.654526	0.806946	0.959365	0.920769	0.882173	0.908639
Kyrgyzstan																			6.25886	5.98794	5.71701	5.04736	4.37771	4.76348	5.14925	6.11954	7.08984	7.3701	7.65037	7.87988
Lao People's Democratic Republic																			5.6471	5.25817	4.86924	4.71841	4.56759	4.67819	4.7888	4.1773	3.5658	3.34576	3.12572	3.03194
Latvia								4.9197	4.77721	4.6636	4.37768	4.17496	3.96594	3.58485	3.14809	2.74213	2.45569	2.16821	1.88073	2.20879	2.53685	2.45561	2.37438	2.45833	2.54228	2.45604	2.3698	2.3619	2.354	2.28338
Lebanon																			1.90015	1.7933	1.68644	1.7595	1.83256	1.89924	1.96592	1.91832	1.87072	1.8675	1.86428	1.80836
Liberia													19.9062	24.1288	22.0461	19.9062	18.2491	17.4803	16.7116	15.1689	13.6262	13.6071	13.5881	11.7619	9.93564	9.48385	9.03205	11.0598	13.0875	13.4802
Lithuania								5.05143	4.77721	4.6636	4.46492	4.28031	4.03242	3.57143	3.08952	2.69953	2.47034	1.94341	1.41648	1.92445	2.43241	2.31899	2.20556	2.19432	2.18309	2.24089	2.29868	2.32866	2.35863	2.42939
Luxembourg	0.49	0.43	0.45	0.48	0.48	0.49	0.49	0.45	0.44	0.41	0.4	0.41	0.41	0.42	0.41	0.42	0.4	0.403018	0.406036	0.432946	0.459857	0.503587	0.547317	0.548537	0.549758	0.557542	0.565325	0.558474	0.551623	0.535074
Madagascar	17.5502	18.628	18.2491	18.2491	18.2491	18.628	17.8904	17.8904	17.8904	18.628	18.2491	17.8904	18.628	16.626	16.626	16.626	16.9192	17.1337	17.3482	20.2276	23.107	21.7924	20.4778	23.9569	27.436	29.4037	31.3713	28.6706	25.97	25.1909
Malawi	24.1288	22.0461	22.685	21.4536	25.8517	25.8517	24.9501	22.685	22.685	24.1288	25.8517	27.9544	24.9501	21.4536	17.8904	17.8904	17.5502	23.6665	29.7828	32.6348	35.4869	45.4311	55.3753	55.0895	54.8037	54.5203	54.237	54.858	55.479	57.1433
Malaysia	3.6	3.39	3.37	3.03	1.83	1.61	1.45	1.75	2.09	2.17	2.75	2.88	2.72	2.54	2.65	2.51	2.78	2.9519	3.12381	3.30206	3.48032	3.25934	3.03835	3.18443	3.33051	3.8495	4.36848	4.12125	3.87401	3.99023
Maldives								6.3482	6.14605	5.9251	5.77285	5.5121	5.02881	4.31706	4.06366	4.27307	3.64461	2.83374	2.02288	1.92923	1.83558	2.29819	2.7608	2.52336	2.28592	2.42319	2.56045	2.95783	3.35521	3.45586
Mali	18.2491	17.2269	16.9192	17.2269	18.628	19.029	19.029	18.628	18.628	18.2491	18.628	17.8904	18.2491	16.3462	15.1167	13.9287	13.265	18.0334	22.8019	21.438	20.0742	18.9146	17.755	17.3349	16.9147	17.2642	17.6136	16.949	16.2844	15.7959
Malta	2.69537	2.62717	2.48689	2.51229	2.50715	2.40243	2.29387	2.22684	2.26097	2.20484	2.12569	2.17641	2.20484	2.04586	1.87689	1.76503	1.72102	2.05612	2.39122	2.45033	2.50944	2.47799	2.44655	2.44041	2.43428	2.38963	2.34498	2.23993	2.13488	2.07083
Marshall Islands						4.58305	4.95176	5.06284	4.95176	4.8068	4.68203	4.54844	4.55702	4.53139	4.40887	4.2876	4.38542	6.41744	8.44946	8.54795	8.64645	9.32689	10.0073	8.11002	6.21271	6.55526	6.89781	6.4877	6.07758	5.89526
Mauritania	10.6282	10.0003	9.28172	8.99848	9.59047	9.40195	8.99848	9.59047	9.85849	9.92872	10.6282	11.3758	11.3758	10.8025	10.0733	9.16556	8.18652	9.77834	11.3702	11.1746	10.9789	9.94078	8.90261	10.0176	11.1326	9.02085	6.90909	7.71177	8.51446	8.25902
Mauritius	5.25547	5.02881	4.65446	4.53989	4.4487	4.26585	4.05736	3.98378	4.05736	4.13474	3.98378	3.94249	3.94832	3.70714	3.37756	3.22317	3.11689	2.9809	2.84492	2.94507	3.04523	3.40298	3.76073	3.8909	4.02107	3.90002	3.77897	3.81736	3.85575	3.74008
Mexico	1.46	1.52	2.19	2.38	2.48	3.22	3.11	2.22	1.73	1.68	2.14	2.04	2.39	1.9	2.25	1.97	1.82	2.1713	2.52259	2.54349	2.56439	2.76223	2.96006	3.0215	3.08295	2.98177	2.88059	2.7694	2.6582	2.57845
Micronesia (Federated States of)				5.69273	5.67706	5.57057	5.66151	6.01451	5.97831	5.80577	5.5558	5.48349	5.46933	5.31985	5.24285	5.0975	5.0975	5.50685	5.91621	5.55515	5.19409	5.72785	6.2616	6.5336	6.80559	7.36554	7.92549	9.30259	10.6797	11.0001
Mongolia																			2.02828	2.1435	2.25873	1.81	1.36128	1.7336	2.10593	2.12295	2.13998	2.06517	1.99035	1.93064
Montenegro													5.94269	5.24285	4.55702	4.13474	3.75218	2.37311	0.994043	1.14121	1.28837	1.61952	1.95067	2.14416	2.33765	2.50717	2.67669	3.0604	3.44411	3.54743
Morocco																4.94	5.4753	6.56871	7.66212	7.41994	7.17777	6.99216	6.80656	6.96137	7.11619	7.04572	6.97526	6.72584	6.47643	6.28214
Mozambique															16.0787	15.1167	14.6909	13.5195	12.3482	13.2271	14.106	14.4796	14.8532	15.1036	15.354	14.9996	14.6452	15.9572	17.2692	17.7873
Myanmar												30.5953	30.5953	26.8475	22.0461	20.9023	19.029	17.6413	16.2537	12.1883	8.12292	7.26568	6.40844	5.76487	5.12129	5.34631	5.57132	4.94931	4.32729	4.19747
Namibia	5.90764	5.64607	5.42744	5.57057	5.46933	5.21784	5.15672	5.16879	5.33298	5.5121	5.5121	5.74044	5.87315	5.45527	4.73852	4.22324	3.90801	5.27332	6.63862	6.7204	6.80218	6.37516	5.94814	6.19955	6.45096	6.2996	6.14824	6.31125	6.47425	6.66848
Nauru																		4.71095	9.42189	9.13705	8.85221	8.90268	8.95315	9.24451	9.53587	9.88826	10.2406	10.6999	11.1591	11.4939
Nepal	22.0461	22.0461	22.685	23.3768	22.685	22.685	22.0461	21.4536	22.0461	21.4536	20.9023	20.3878	20.3878	19.4542	18.628	17.5502	16.626	18.8624	21.0987	20.178	19.2574	18.2277	17.1981	18.1144	19.0308	21.0969	23.1631	22.2417	21.3204	21.96
Netherlands	0.82	0.79	0.96	1.11	1.08	1.06	1.05	0.93	0.96	0.99	0.98	1.1	1.11	1.12	1.1	1.07	1.05	1.12684	1.20367	1.25852	1.31337	1.38596	1.45856	1.52233	1.58609	1.59024	1.59438	1.58144	1.5685	1.52144
New Zealand	1.99	2.44	2.39	2.31	2.22	2.15	2.19	2.19	2.49	2.38	2.72	2.74	2.72	2.66	2.54	2.53	2.51	2.38338	2.25676	2.21395	2.17114	2.57136	2.97159	3.09555	3.21952	3.53738	3.85525	3.92426	3.99328	4.11308
Nicaragua						11.8068	9.5265	9.5265	9.5265	9.22314	9.05325	8.99848	9.05325	8.8394	8.44986	8.10356	7.94427	7.54088	7.13748	7.85548	8.57349	7.60455	6.63561	7.12039	7.60517	7.87701	8.14886	7.42764	6.70641	6.50522
Niger	16.626	16.0787	14.6909	15.3425	17.8904	19.4542	20.3878	20.3878	19.9062	20.3878	21.4536	21.4536	21.4536	19.9062	18.628	16.9192	16.0787	19.7749	23.4711	22.4326	21.394	19.7836	18.1731	19.6023	21.0314	20.7041	20.3767	19.4312	18.4857	17.9311
Nigeria																			6.79448	6.21052	5.62656	5.0826	4.53864	4.39199	4.24535	4.09195	3.93855	3.62019	3.30182	3.20276
North Macedonia																			2.59881	2.53744	2.47608	2.44741	2.41874	2.38586	2.35298	2.32462	2.29627	2.4253	2.55433	2.63096
Norway	1.83	1.88	1.9	1.86	1.93	1.86	1.81	1.82	1.92	2.06	1.71	1.64	1.85	1.79	1.66	1.55	1.51	1.40641	1.30282	1.41779	1.53277	1.50897	1.48517	1.54473	1.60429	1.71709	1.8299	1.7996	1.7693	1.82238
Oman																			0.713642	0.784261	0.85488	0.93012	1.00536	1.03919	1.07302	1.32715	1.58128	1.60464	1.628	1.67684
Pakistan																			2.8481	3.04698	3.24586	3.09551	2.94517	3.21103	3.4769	3.96858	4.46027	3.63232	2.80438	2.72025
Palau													2.41006	2.47198	2.37694	2.24944	2.1905	2.7836	3.37669	3.4387	3.5007	3.17295	2.84521	3.30365	3.7621	3.89506	4.02803	4.11944	4.21085	4.33717
Panama	4.54	3.79	3.78	3.53	3.38	3.72	3.51	2.76	2.85	2.78	3.05	3.06	2.99	2.89	2.69	2.5	2.31	2.51159	2.71319	3.33024	3.94729	3.66971	3.39213	3.31935	3.24657	3.10695	2.96734	2.90077	2.8342	2.74918
Papua New Guinea	13.77	13.93	14.57	18.28	14.43	15.52	17.75	16.13	17.2	n,a,	25.9	31.28	28.51	27	27.37	26.87	24.3	21.0063	17.7127	18.1374	18.5621	21.8076	25.053	23.4579	21.8627	25.6531	29.4434	26.155	22.8666	22.1806
Paraguay																			0.566209	0.598853	0.631496	0.644776	0.658056	0.606843	0.555629	0.613086	0.670543	0.631426	0.59231	0.57454
Peru		5.4	6.03	5.32	4.28	3.65	3.63	3.13	3.32	4.39	4.6	6.69	6.67	5.46	5.8	4.92	4.18	3.70739	3.23478	3.19412	3.15346	3.11654	3.07962	3.20384	3.32805	4.18141	5.03477	5.95908	6.88338	7.08988
Philippines	5.96	6.01	6.15	6.66	4.74	7	6.11	5.29	6.01	6.11	5.53	5.21	4.86	4.55	4.2	3.99	3.67	2.54337	1.41674	1.42574	1.43475	1.40267	1.3706	1.74266	2.11473	2.50116	2.88759	3.20167	3.51575	3.62122
Poland	1.7	3.22		1.85	2.32	1.77	1.92	2.14	2.09	2.31	2.12	2.21	2.22	2.04	1.86	1.91	1.89	1.79707	1.70415	1.89782	2.09148	2.40064	2.70979	2.86918	3.02857	3.01584	3.00311	2.89616	2.78921	2.70553
Portugal	1.66	1.65	1.88	1.77	1.67	1.65	1.83	1.62	1.65	1.66	1.61	1.57	0.15	1.59	1.62	1.72	1.76	1.85393	1.94787	2.00228	2.05668	2.33959	2.62249	2.66337	2.70425	2.68808	2.67191	2.61535	2.55878	2.48202
Qatar													1.24554	1.19047	1.08124	1.04609	0.885969	0.554076	0.222182	0.224064	0.225946	0.234255	0.242564	0.268898	0.295232	0.384589	0.473947	0.439519	0.40509	0.417243
Republic of Korea	1.15	1.53	1.7	1.52	1.31	1.13	0.91	0.94	0.96	1.76	1.62	1.22	1.04	1.12	0.99	1.19	1.31	1.21017	1.11035	1.04472	0.979092	0.945094	0.911097	0.882399	0.8537	1.12915	1.4046	1.3402	1.27579	1.31407
Republic of Moldova																			2.90254	3.35294	3.80333	4.13914	4.47494	4.26782	4.0607	4.26799	4.47529	4.82649	5.17769	5.33302
Romania					5.02	4.09	5.81	8.03	6.02	5.35	6.7	4.74	2.73	2.53	2.29	2.33	2.02	2.25645	2.49291	3.14325	3.79359	4.17519	4.55678	4.44205	4.32731	4.22369	4.12007	3.8902	3.66032	3.55051
Russian Federation																			0.80655	0.849223	0.891895	0.908841	0.925787	1.07098	1.21616	1.48542	1.75468	1.79194	1.8292	1.88408
Saint Kitts and Nevis	3.35857	3.34359	3.18667	3.03954	2.8993	2.75748	2.67685	2.60041	2.64872	2.56345	2.42242	2.37399	2.38436	2.39939	2.24436	2.09991	2.01974	1.64055	1.26136	1.50902	1.75669	1.906	2.05532	1.89599	1.73666	1.71509	1.69351	1.67157	1.64963	1.60014
Saint Lucia	4.08912	4.01399	3.71207	3.70223	3.65878	3.59387	3.50633	3.545	3.47289	3.38523	3.34732	3.44838	3.44031	3.30331	3.09555	3.0281	2.76859	2.98331	3.19803	3.04288	2.88774	3.35108	3.81443	3.43215	3.04987	3.29424	3.53861	3.42899	3.31936	3.41895
Saint Vincent and the Grenadines	5.64607	5.57057	5.19316	4.93033	4.98439	4.74811	4.64537	4.58305	4.48129	4.38542	4.26585	4.14137	3.95417	3.72199	3.55815	3.46058	3.26781	3.20458	3.14135	3.1773	3.21326	3.21858	3.2239	3.28977	3.35564	3.26505	3.17446	4.05452	4.93458	5.08262
Samoa													6.91727	6.56942	5.90764	5.39999	5.0975	6.76936	8.44122	8.81478	9.18833	9.00846	8.82858	9.30803	9.78748	10.3727	10.958	11.4247	11.8914	12.2481
Sao Tome and Principe														11.9217	10.8926	9.92872	9.16556	10.6723	12.179	10.9689	9.7589	8.7852	7.81149	6.97668	6.14188	5.7179	5.29393	5.59408	5.89424	6.07106
Saudi Arabia	1.05	1.33	1.22	1.39	1.41	1.38	1.31	1.47	1.8	1.65	1.3	1.36	1.4	1.4	1.32	1.06	0.958	0.851	0.793757	0.88392	0.974082	0.963077	0.952073	1.01847	1.08487	1.32993	1.57498	2.36885	3.16273	3.25761
Senegal	10.28	10.58	10.57	11.26	13.18	12.25	11.84	7.52	7.17	6.9	6.64	6.34	9.38	8.95	8.48	8.05	7.526	7.025	6.43142	6.43232	6.43323	6.22825	6.02328	6.73186	7.44044	7.14451	6.84859	7.68465	8.52071	8.77633
Serbia												2.11	1.79	1.7	1.42	1.16	1.36	1.61722	1.87443	1.82867	1.78292	1.99653	2.21014	2.65606	3.10199	3.37274	3.64349	3.66079	3.67808	3.78842
Seychelles	3.43229	3.36613	3.09555	2.98347	2.94584	2.96449	2.89174	2.75307	2.75527	2.76191	2.76191	2.75748	2.86446	2.71848	2.39787	2.1546	2.00655	4.14037	6.27418	5.97466	5.67514	5.11822	4.5613	4.28189	4.00248	4.59106	5.17963	5.13989	5.10014	5.25315
Sierra Leone																			12.8436	11.3196	9.79563	9.67482	9.55402	10.129	10.704	10.5745	10.4449	11.5022	12.5595	12.9363
Singapore	1.41	1.56	1.48	1.55	1.46	1.42	1.35	1.28	1.48	1.47	1.48	1.67	1.56	1.98	2.03	2.15	2.01	2.037	2.06401	1.94542	1.82684	1.78358	1.74032	1.77081	1.80129	1.75234	1.70339	1.70965	1.71592	1.66444
Slovakia						3.80399	3.4363	3.28543	3.28189	3.29972	3.247	3.1834	3.08952	2.83786	2.43653	2.13116	1.97367	1.80959	1.64551	1.78833	1.93115	1.98277	2.0344	2.02871	2.02302	2.0479	2.07277	2.03269	1.99262	1.93284
Slovenia								2.14335	2.17062	2.13447	2.14001	2.17641	2.17991	2.00189	1.76834	1.61062	1.53758	1.35146	1.16534	1.28848	1.41161	1.53197	1.65232	1.77136	1.89041	1.83894	1.78748	1.71905	1.65061	1.60109
Solomon Islands	11.5859	11.2745	10.0733	9.65562	8.8394	7.94427	7.51302	7.54655	7.83022	8.10356	8.94459	9.28172	9.85849	9.65562	9.40195	8.94459	8.63869	12.2675	15.8964	15.9326	15.9687	16.4126	16.8566	18.4295	20.0024	19.8076	19.6127	18.7441	17.8754	17.3392
South Africa	2.11	2	2.2	2.23	2.26	2.32	2.56	3.37	3.36	4.38	4.46	4.56	4.49	4.36	4.92	4.42	4.31	4.15792	4.00583	4.30023	4.59462	4.53336	4.47211	4.48443	4.49674	4.51968	4.54261	4.45421	4.36581	4.23484
Spain	0.97	1	0.92	0.99	1.01	1.03	1.07	1.02	0.98	0.81	0.76	0.8	0.79	0.97	0.92	0.96	0.98	1.00494	1.02988	1.24723	1.46459	1.74425	2.02391	2.08625	2.14859	2.08024	2.0119	1.9606	1.90929	1.85202
Sri Lanka																			12.8346	12.5421	12.2496	11.972	11.6943	11.8612	12.0282	14.9179	17.8075	17.1147	16.4219	16.9146
Sudan	12.82	14.1092	16.626	17.5502	17.2269	15.1167	15.1167	15.5776	16.626	16.9192	16.626	16.3462	15.5776	14.4898	13.265	11.9217	10.8926	11.0732	11.2538	12.6682	14.0827	13.2514	12.4201	12.133	11.846	12.1141	12.3822	11.5019	10.6216	10.303
Suriname																			2.66575	2.66157	2.6574	2.72946	2.80152	2.85468	2.90785	3.84666	4.78547	4.96563	5.14579	5.30016
Sweden	1.27	1.13	1.24	1.54	1.48	1.51	1.5	2.07	1.54	1.46	1.42	1.42	1.41	1.37	1.31	1.32	1.24	1.28864	1.33727	1.33663	1.33599	1.35447	1.37295	1.41547	1.45798	1.44872	1.43946	1.41724	1.39502	1.35317
Switzerland	0.55	0.54	0.52	0.54	0.58	0.67	0.64	0.65	0.72	0.79	0.8	0.8	0.81	0.83	0.86	0.9	0.89	0.862708	0.835417	0.878674	0.92193	0.962698	1.00347	1.02769	1.05191	1.06179	1.07167	1.06132	1.05096	1.01943
Tajikistan																			8.54266	8.91111	9.27957	7.95622	6.63287	7.90075	9.16863	8.9942	8.81976	9.81836	10.817	11.1415
Thailand	3.25	4.42	3.97	2.7	3.02	2.65	2.43	2.52	3.78	3.81	3.74	4.59	4.36	4.05	3.73	3.44	3.81	3.44719	3.08438	3.34904	3.61371	3.40162	3.18954	3.2813	3.37307	3.72747	4.08187	3.30909	2.53631	2.46022
Timor-Leste																			2.35469	2.8296	3.30451	2.6848	2.0651	2.82089	3.57669	5.39476	7.21283	7.62914	8.04545	8.28681
Togo	15.1167	15.1167	14.6909	16.9192	17.5502	17.8904	17.5502	16.3462	16.9192	17.5502	17.5502	18.2491	17.8904	16.3462	15.3425	15.1167	14.8997	14.7241	14.5486	14.5559	14.5632	14.219	13.8748	13.3374	12.7999	13.5935	14.3871	15.3086	16.2302	16.7171
Tonga	7.86774	7.41479	7.11091	6.89076	6.22479	5.74044	5.33298	5.37291	5.5121	5.61554	5.75658	5.83919	5.89033	5.89033	5.63075	5.28097	4.9197	8.08937	11.259	10.6841	10.1092	10.2911	10.473	10.6164	10.7598	11.7529	12.7461	16.0018	19.2574	19.8352
Trinidad and Tobago	4.10201	3.98977	3.70223	3.8799	3.99579	3.94249	3.79872	3.66354	3.60752	3.4895	3.29255	3.07459	2.88673	2.6023	2.33652	2.14896	1.94392	1.49123	1.03853	1.25921	1.47989	1.53801	1.59613	1.69277	1.78941	2.0695	2.34959	2.48161	2.61362	2.69203
Tunisia	3.9541	4.15	3.72	3.9	4.24	3.68	3.4783	3.9851	3.0124	3.7812	4.1893	4.15294	4.8791	4.58	4.25	4.31	4.02	3.61061	3.20123	3.20365	3.20608	3.34387	3.48166	3.49788	3.5141	3.37603	3.23796	3.18373	3.12949	3.03561
Turkey	3.57	4.09	3.04	3.6	4.7	2.78	3.4	4.44	3.43	3.85	3.52	4.8	4.39	5.11	4.96	4.44	4.75	3.45338	2.15676	2.50834	2.85991	2.99581	3.13171	3.08598	3.04025	3.05001	3.05977	3.04121	3.02265	2.93197
Turkmenistan																			2.19963	2.44351	2.68738	3.70906	4.73073	4.93227	5.1338	6.79994	8.46609	9.05157	9.63704	9.92615
Tuvalu												4.93033	4.38542	5.18094	4.44066	4.15472	4.05736	8.33097	12.6046	15.3195	18.0344	17.7904	17.5465	12.0349	6.52338	7.13375	7.74412	9.66855	11.593	11.9408
Uganda																			9.6133	10.0077	10.402	11.8301	13.2582	12.5603	11.8624	12.2672	12.6719	12.6959	12.7199	13.1015
Ukraine																			1.15973	1.74164	2.32354	2.37307	2.4226	2.42383	2.42507	2.51946	2.61385	3.11712	3.62039	3.729
United Arab Emirates	0.36	0.56	0.58	0.58	0.63	0.61	0.57	0.56	0.72	0.64	0.59	0.68	0.72	0.66	0.59	0.45	0.4523	0.4587	0.452954	0.498272	0.54359	0.526731	0.509871	0.569073	0.628274	0.727544	0.826814	1.06991	1.31301	1.3524
United Kingdom	1.86	2.01	2.09	2.18	1.98	2.22	2.12	2.11	2.23	2.52	2.65	2.54	2.57	2.33	2.36	2.41	2.3	2.25945	2.21891	2.35282	2.48673	2.48407	2.4814	2.55692	2.63243	2.69949	2.76655	2.87156	2.97657	3.06586
United Republic of Tanzania																		8.7027	17.4054	20.9164	24.4273	21.3553	18.2833	19.4031	20.5228	17.2993	14.0759	14.0818	14.0876	13.665
United States of America	0.73	0.83	0.82	0.81	0.76	0.74	0.74	0.7	0.76	0.92	1.02	1.09	1.14	1.1	1.05	1.01	0.98	0.964594	0.949187	1.06549	1.1818	1.1798	1.17779	1.1553	1.1328	1.12266	1.11252	1.10477	1.09702	1.06411
Uruguay	3.6721	3.87	3.39	3.11	2.9	2.84	2.67	2.38	2.38	2.5	2.44	2.41	2.66	2.62	2.18	2.44	2.49	2.43448	2.37896	2.66068	2.9424	2.70527	2.46814	2.24642	2.0247	2.21681	2.40892	2.53091	2.65291	2.73249
Uzbekistan																			4.86284	4.92217	4.9815	5.05604	5.13059	4.86513	4.59967	4.66804	4.73641	5.26302	5.78962	5.96331
Vanuatu																			23.7971	23.4242	23.0514	23.6517	24.2519	24.0742	23.8965	23.2857	22.6749	21.705	20.7351	20.113
Venezuela (Bolivarian Republic of)	1.97	2.68	2.33	2.36	2.96	2.75	3.08	2.57	3.23	3.22	2.75	2.51	2.92	3.44	2.46	2.2	1.94	2.70668	3.47337	3.98086	4.48834	4.93751	5.38667	7.17758	8.96849	13.5364	18.1042	18.2783	18.4524	19.0059
Viet Nam																			5.7938	5.71699	5.64018	4.87243	4.10468	4.21003	4.31538	4.21624	4.1171	3.77608	3.43506	3.33201
West Bank and Gaza Strip																			12.0167	14.5852	17.1537	16.9512	16.7488	18.7582	20.7677	20.0939	19.4201	19.783	20.1459	20.7502
Yemen																			6.41142	6.4411	6.47077	7.5001	8.52943	8.40318	8.27693	9.8728	11.4687	11.5139	11.5591	11.9059
Zambia														14.8997	13.9287	12.4132	10.7144	10.7331	10.7518	11.1021	11.4524	10.232	9.01152	8.74063	8.46973	10.8103	13.1509	12.1018	11.0526	11.3842
